# Supplementary material for: Antimicrobial susceptibility and genomic characterization of Lactococcus formosensis, Lactococcus garvieae, and Lactococcus petauri in Hong Kong
Source: Microbiol Spectr. 2025 Aug 13;13(10):e00101-25. doi: 10.1128/spectrum.00101-25 (PMC12502582; doi:10.1128/spectrum.00101-25)
Supplement: Table S1 to S6 — Table S1: Details of 76 genomes from this work and 241 genomes from the NCBI included in the study. Table S2: Summary of findings for 76 isolates sequenced in this study. Table S3: Heatmap of pairwise SNP matrix for 76 genomes of L. formosensis, L. garvieae, and L. petauri. Table S4: Heatmap of pairwise SNP matrix for 53 Lactococcus petauri genomes. Table S5: Heatmap of pairwise comparison 191 phosphotransferase system (PTS) operons from 7 Lactococcus species. Table S6: Store and origins of food samples tested in this study. [file spectrum.00101-25-s0002.xlsx]

## Sheet: Table S1
Table S1. Details of 76 genomes from this work and 241 genomes from the NCBI included in the study
Strain tag	Strain name	Data source	BioSample	BioProject	GenBank Assembly	RefSeq accession	Level	Genome size (Mb)	GC%	Completeness %	Contamination %	Geographical origin	Country:region	Source	Additional source description	Collection year	Species	Sucrose acidification	Sucrose operon(s)
SR004	Sashimi-1666	HKU76	PRJNA1074855	na	na	na	Contig	2.3	37.86	100	0.38	Asia	China: Hong Kong	Sashimi	Salmon	2022	L. formosensis subsp. bovis	Neg	Absent
SR005	Sashimi-1665	HKU76	PRJNA1074855	na	na	na	Contig	2.2	37.92	100	0.38	Asia	China: Hong Kong	Sashimi	Flounder	2022	L. formosensis subsp. bovis	Neg	Absent
SR051	Sashimi-1031	HKU76	PRJNA1074855	na	na	na	Contig	2.1	37.93	99.62	0.19	Asia	China: Hong Kong	Sashimi	Flounder	2021	L. formosensis subsp. formosensis	Neg	Absent
SR052	Sashimi-1649	HKU76	PRJNA1074855	na	na	na	Contig	2	38.04	100	0	Asia	China: Hong Kong	Sashimi	Yellowtail	2022	L. formosensis subsp. formosensis	Neg	Absent
SR059	Sashimi-1092	HKU76	PRJNA1074855	na	na	na	Contig	2	38.01	100	0.14	Asia	China: Hong Kong	Sashimi	Yellowtail	2021	L. formosensis subsp. formosensis	Neg	Absent
SR060	Sashimi-1661	HKU76	PRJNA1074855	na	na	na	Contig	2	38.02	100	0	Asia	China: Hong Kong	Sashimi	Yellowtail	2022	L. formosensis subsp. formosensis	Neg	Absent
SR063	L5	HKU76	PRJNA1074855	SAMN40028299	GCA_038380755.1	GCF_038380755.1	Complete Genome	2.1	37.98	100	0	Asia	China: Hong Kong	Human infection	Blood culture isolate	2019	L. formosensis subsp. formosensis	Neg	Absent
SR069	L2	HKU76	PRJNA1074855	SAMN40028296	GCA_038381215.1	GCF_038381215.1	Complete Genome	2	38.64	100	0.38	Asia	China: Hong Kong	Human infection	Blood culture isolate	2018	L. garvieae	Neg	Absent
SR073	Fecal-364	HKU76	PRJNA1074855	na	na	na	Contig	2	38.71	100	0	Asia	China: Hong Kong	Human fecal	fecal material	2021	L. garvieae	Neg	Absent
SR074	Fecal-929	HKU76	PRJNA1074855	na	na	na	Contig	2.2	38.42	100	0.19	Asia	China: Hong Kong	Human fecal	fecal material	2023	L. garvieae	Neg	Absent
SR075	CutFruit-1737	HKU76	PRJNA1074855	na	na	na	Contig	2.1	38.54	100	0.38	Asia	China: Hong Kong	Others	RTE cut fruit	2023	L. garvieae	Neg	Absent
SR076	Sashimi-1032	HKU76	PRJNA1074855	na	na	na	Contig	2.1	38.19	99.62	0.57	Asia	China: Hong Kong	Sashimi	Prawn	2021	L. garvieae	Neg	Absent
SR077	Sashimi-1090	HKU76	PRJNA1074855	na	na	na	Contig	2.1	38.47	100	0	Asia	China: Hong Kong	Sashimi	Prawn	2021	L. garvieae	Neg	Absent
SR078	Sashimi-1656	HKU76	PRJNA1074855	na	na	na	Contig	2	38.59	100	0	Asia	China: Hong Kong	Sashimi	Yellowtail	2022	L. garvieae	Neg	Absent
SR080	Sashimi-1688	HKU76	PRJNA1074855	na	na	na	Complete Genome	2.1	38.6	100	0	Asia	China: Hong Kong	Sashimi	Salmon	2022	L. garvieae	Pos	PTS (Tn5276)
SR081	Sashimi-1689	HKU76	PRJNA1074855	na	na	na	Contig	2.2	38.54	100	0	Asia	China: Hong Kong	Sashimi	Prawn	2022	L. garvieae	Neg	Absent
SR082	Sashimi-1691	HKU76	PRJNA1074855	na	na	na	Contig	2.2	38.43	99.62	0.19	Asia	China: Hong Kong	Sashimi	Flounder	2022	L. garvieae	Neg	Absent
SR099	Sashimi-1079	HKU76	PRJNA1074855	na	na	na	Contig	2.1	38.56	100	0	Asia	China: Hong Kong	Sashimi	Flounder	2021	L. garvieae	Neg	Absent
SR100	Sashimi-1080	HKU76	PRJNA1074855	na	na	na	Contig	2.1	38.56	100	0	Asia	China: Hong Kong	Sashimi	Yellowtail	2021	L. garvieae	Neg	Absent
SR106	Sashimi-1038	HKU76	PRJNA1074855	na	na	na	Contig	2.3	38.34	100	0	Asia	China: Hong Kong	Sashimi	Salmon	2021	L. garvieae	Pos	PTS (Tn5276)
SR121	Sashimi-1088	HKU76	PRJNA1074855	na	na	na	Contig	2.1	38.62	100	0	Asia	China: Hong Kong	Sashimi	Yellowtail	2021	L. garvieae	Neg	Absent
SR129	L7	HKU76	PRJNA1074855	SAMN40028301	GCA_038380565.1	GCF_038380565.1	Complete Genome	1.9	38.84	100	0.19	Asia	China: Hong Kong	Human infection	Blood culture isolate	2021	L. garvieae	Neg	Absent
SR130	Sashimi-1093	HKU76	PRJNA1074855	na	na	na	Contig	2.1	38.55	100	0	Asia	China: Hong Kong	Sashimi	Flounder	2021	L. garvieae	Neg	Absent
SR132	Fecal-733	HKU76	PRJNA1074855	na	na	na	Contig	2	38.86	100	0	Asia	China: Hong Kong	Human fecal	fecal material	2022	L. garvieae	Neg	Absent
SR146	Fecal-622	HKU76	PRJNA1074855	na	na	na	Contig	2	38.09	100	0	Asia	China: Hong Kong	Human fecal	fecal material	2022	L. petauri	Pos	PTS (L. petauri)
SR147	Fecal-587	HKU76	PRJNA1074855	na	na	na	Contig	2	38.2	100	0	Asia	China: Hong Kong	Human fecal	fecal material	2023	L. petauri	Pos	PTS (L. petauri)
SR148	Sashimi-1072	HKU76	PRJNA1074855	na	na	na	Contig	2	38.07	100	0.25	Asia	China: Hong Kong	Sashimi	Salmon	2021	L. petauri	Pos	PTS (L. petauri)
SR165	Fecal-600	HKU76	PRJNA1074855	na	na	na	Contig	2	38.11	100	0	Asia	China: Hong Kong	Human fecal	fecal material	2021	L. petauri	Pos	PTS (L. petauri)
SR166	Fecal-372	HKU76	PRJNA1074855	na	na	na	Contig	2.2	37.73	99.62	0	Asia	China: Hong Kong	Human fecal	fecal material	2022	L. petauri	Pos	PTS (L. petauri)
SR167	Fecal-658	HKU76	PRJNA1074855	na	na	na	Contig	2	38.02	100	0	Asia	China: Hong Kong	Human fecal	fecal material	2022	L. petauri	Pos	PTS (L. petauri)
SR168	Fecal-958	HKU76	PRJNA1074855	na	na	na	Contig	2	38.02	100	0	Asia	China: Hong Kong	Human fecal	fecal material	2022	L. petauri	Pos	PTS (L. petauri)
SR169	Fecal-512	HKU76	PRJNA1074855	na	na	na	Contig	2	38.09	100	0	Asia	China: Hong Kong	Human fecal	fecal material	2023	L. petauri	Pos	PTS (L. petauri)
SR170	SaladVeg-1725	HKU76	PRJNA1074855	na	na	na	Contig	2.1	38.02	99.62	0.57	Asia	China: Hong Kong	Others	RTE salad vegatables	2023	L. petauri	Pos	PTS (L. petauri)
SR171	SaladVeg-1756	HKU76	PRJNA1074855	na	na	na	Contig	2.1	38.11	99.62	0	Asia	China: Hong Kong	Others	RTE salad vegatables	2023	L. petauri	Pos	PTS (L. petauri)
SR172	CutFruit-1771	HKU76	PRJNA1074855	na	na	na	Contig	2.2	37.72	99.62	0	Asia	China: Hong Kong	Others	RTE cut fruit	2023	L. petauri	Pos	PTS (L. petauri)
SR173	Sashimi-1050	HKU76	PRJNA1074855	na	na	na	Contig	2.2	38.01	99.62	0.19	Asia	China: Hong Kong	Sashimi	Salmon	2021	L. petauri	Pos	PTS (L. petauri)
SR174	Sashimi-1051	HKU76	PRJNA1074855	na	na	na	Contig	2.1	38.02	100	0	Asia	China: Hong Kong	Sashimi	Prawn	2021	L. petauri	Pos	PTS (L. petauri)
SR175	Sashimi-1065	HKU76	PRJNA1074855	na	na	na	Contig	2.1	37.97	100	0	Asia	China: Hong Kong	Sashimi	Salmon	2021	L. petauri	Pos	PTS (L. petauri)
SR176	Sashimi-1066	HKU76	PRJNA1074855	na	na	na	Contig	2.1	37.97	100	0	Asia	China: Hong Kong	Sashimi	Prawn	2021	L. petauri	Pos	PTS (L. petauri)
SR177	Sashimi-1077	HKU76	PRJNA1074855	na	na	na	Contig	1.9	38.17	100	0.19	Asia	China: Hong Kong	Sashimi	Prawn	2021	L. petauri	Pos	PTS (L. petauri)
SR178	Sashimi-1084	HKU76	PRJNA1074855	na	na	na	Contig	2.1	37.88	99.62	0	Asia	China: Hong Kong	Sashimi	Salmon	2021	L. petauri	Pos	PTS (L. petauri)
SR179	Sashimi-1085	HKU76	PRJNA1074855	na	na	na	Contig	2.1	37.88	99.62	0	Asia	China: Hong Kong	Sashimi	Yellowtail	2021	L. petauri	Pos	PTS (L. petauri)
SR180	Sashimi-1111	HKU76	PRJNA1074855	na	na	na	Contig	2.1	37.81	99.62	0.29	Asia	China: Hong Kong	Sashimi	Prawn	2021	L. petauri	Pos	PTS (L. petauri)
SR181	Sashimi-1096	HKU76	PRJNA1074855	na	na	na	Contig	2.2	37.87	99.62	0.38	Asia	China: Hong Kong	Sashimi	Flounder	2021	L. petauri	Pos	PTS (L. petauri)
SR182	Sashimi-1667	HKU76	PRJNA1074855	na	na	na	Contig	2.2	37.68	99.62	0.38	Asia	China: Hong Kong	Sashimi	Flounder	2022	L. petauri	Pos	PTS (L. petauri)
SR243	Sashimi-1721	HKU76	PRJNA1074855	na	na	na	Contig	2	38.06	100	0	Asia	China: Hong Kong	Sashimi	Prawn	2023	L. petauri	Pos	PTS (L. petauri)
SR256	L4	HKU76	PRJNA1074855	SAMN40028298	GCA_038380785.1	GCF_038380785.1	Complete Genome	2	38.33	100	1.54	Asia	China: Hong Kong	Human infection	Blood culture isolate	2019	L. petauri	Pos	PTS (L. petauri)
SR257	Fecal-331	HKU76	PRJNA1074855	na	na	na	Contig	2	38.03	100	0	Asia	China: Hong Kong	Human fecal	fecal material	2021	L. petauri	Pos	PTS (L. petauri)
SR258	Fecal-649	HKU76	PRJNA1074855	na	na	na	Contig	2	38.15	99.62	0	Asia	China: Hong Kong	Human fecal	fecal material	2021	L. petauri	Pos	PTS (L. petauri)
SR259	Fecal-186	HKU76	PRJNA1074855	na	na	na	Contig	2	38.08	99.62	0.19	Asia	China: Hong Kong	Human fecal	fecal material	2021	L. petauri	Pos	PTS (L. petauri)
SR260	Fecal-912	HKU76	PRJNA1074855	na	na	na	Contig	2	38.12	100	0	Asia	China: Hong Kong	Human fecal	fecal material	2021	L. petauri	Pos	PTS (L. petauri)
SR261	Fecal-378	HKU76	PRJNA1074855	na	na	na	Contig	2	38.11	99.62	0.32	Asia	China: Hong Kong	Human fecal	fecal material	2021	L. petauri	Pos	PTS (L. petauri)
SR262	Fecal-498	HKU76	PRJNA1074855	na	na	na	Contig	1.9	38.17	100	0	Asia	China: Hong Kong	Human fecal	fecal material	2021	L. petauri	Pos	PTS (L. petauri)
SR263	Fecal-276	HKU76	PRJNA1074855	na	na	na	Contig	2	38.07	100	0	Asia	China: Hong Kong	Human fecal	fecal material	2022	L. petauri	Pos	PTS (L. petauri)
SR264	Fecal-320	HKU76	PRJNA1074855	na	na	na	Contig	2	38.03	100	0	Asia	China: Hong Kong	Human fecal	fecal material	2023	L. petauri	Pos	PTS (L. petauri)
SR265	Fecal-719	HKU76	PRJNA1074855	na	na	na	Contig	2.1	37.93	99.62	0.19	Asia	China: Hong Kong	Human fecal	fecal material	2023	L. petauri	Pos	PTS (L. petauri)
SR266	Sashimi-1061	HKU76	PRJNA1074855	na	na	na	Contig	2	38.11	100	0	Asia	China: Hong Kong	Sashimi	Yellowtail	2021	L. petauri	Pos	PTS (L. petauri)
SR267	Sashimi-1062	HKU76	PRJNA1074855	na	na	na	Contig	2	38.1	100	0.32	Asia	China: Hong Kong	Sashimi	Salmon	2021	L. petauri	Pos	PTS (L. petauri)
SR268	Sashimi-1118	HKU76	PRJNA1074855	na	na	na	Contig	2	38.15	100	0	Asia	China: Hong Kong	Sashimi	Flounder	2021	L. petauri	Pos	PTS (L. petauri)
SR269	Sashimi-1669	HKU76	PRJNA1074855	na	na	na	Contig	2	38.03	100	0	Asia	China: Hong Kong	Sashimi	Salmon	2022	L. petauri	Pos	PTS (L. petauri)
SR276	Fecal-478	HKU76	PRJNA1074855	na	na	na	Contig	2.1	38.05	100	0	Asia	China: Hong Kong	Human fecal	fecal material	2021	L. petauri	Pos	PTS (L. petauri)
SR277	Sashimi-1033	HKU76	PRJNA1074855	na	na	na	Contig	2.1	38.04	100	0	Asia	China: Hong Kong	Sashimi	Salmon	2021	L. petauri	Pos	PTS (L. petauri)
SR278	Sashimi-1035	HKU76	PRJNA1074855	na	na	na	Contig	2.1	38.04	100	0	Asia	China: Hong Kong	Sashimi	Prawn	2021	L. petauri	Pos	PTS (L. petauri)
SR279	Sashimi-1063	HKU76	PRJNA1074855	na	na	na	Contig	2.1	38.04	100	0	Asia	China: Hong Kong	Sashimi	Prawn	2021	L. petauri	Pos	PTS (L. petauri)
SR280	Sashimi-1091	HKU76	PRJNA1074855	na	na	na	Contig	2.1	38.03	100	0.19	Asia	China: Hong Kong	Sashimi	Yellowtail	2021	L. petauri	Pos	PTS (L. petauri)
SR281	Sashimi-1112	HKU76	PRJNA1074855	na	na	na	Contig	2.1	37.86	100	0	Asia	China: Hong Kong	Sashimi	Flounder	2021	L. petauri	Pos	PTS (L. petauri)
SR282	Sashimi-1651	HKU76	PRJNA1074855	na	na	na	Contig	2.1	37.94	100	0	Asia	China: Hong Kong	Sashimi	Yellowtail	2022	L. petauri	Pos	PTS (L. petauri)
SR283	L1	HKU76	PRJNA1074855	SAMN40028295	GCA_038381585.1	GCF_038381585.1	Complete Genome	2.1	38.16	100	0.38	Asia	China: Hong Kong	Human infection	Blood culture isolate	2017	L. petauri	Pos	PTS (L. petauri)
SR284	L3	HKU76	PRJNA1074855	SAMN40028297	GCA_038380845.1	GCF_038380845.1	Complete Genome	2	38.3	100	0.19	Asia	China: Hong Kong	Human infection	Blood culture isolate	2019	L. petauri	Pos	PTS (L. petauri)
SR285	L8	HKU76	PRJNA1074855	SAMN40028302	GCA_038380455.1	GCF_038380455.1	Complete Genome	2	38.37	100	0.7	Asia	China: Hong Kong	Human infection	Blood culture isolate	2021	L. petauri	Pos	PTS (L. petauri)
SR286	L9	HKU76	PRJNA1074855	na	na	na	Contig	2	38.28	100	0	Asia	China: Hong Kong	Human infection	Blood culture isolate	2022	L. petauri	Pos	PTS (L. petauri)
SR287	Sashimi-1044	HKU76	PRJNA1074855	na	na	na	Contig	2.1	37.95	100	0	Asia	China: Hong Kong	Sashimi	Salmon	2021	L. petauri	Pos	PTS (L. petauri)
SR288	Sashimi-1049	HKU76	PRJNA1074855	na	na	na	Contig	2.1	37.92	100	0.19	Asia	China: Hong Kong	Sashimi	Yellowtail	2021	L. petauri	Pos	PTS (L. petauri)
SR309	L6	HKU76	PRJNA1074855	SAMN40028300	GCA_038380635.1	GCF_038380635.1	Complete Genome	2.1	38.1	100	0	Asia	China: Hong Kong	Human infection	Blood culture isolate	2020	L. petauri	Pos	PTS (L. petauri)
SR313	Sashimi-1046	HKU76	PRJNA1074855	na	na	na	Contig	2.2	37.74	99.62	0.38	Asia	China: Hong Kong	Sashimi	Prawn	2021	L. petauri	Pos	PTS (L. petauri)
SR314	Sashimi-1094	HKU76	PRJNA1074855	na	na	na	Contig	2.4	37.63	99.62	0.57	Asia	China: Hong Kong	Sashimi	Prawn	2021	L. petauri	Pos	PTS (L. petauri)
SR001	LMG 30663 (type strain)	NCBI	PRJDB7793	SAMD00298582	GCA_018403725.1	GCF_018403725.1	Contig	2.3	37.57	99.62	0.57	Asia	India	Bovines	Wild gaur (bos gaurus) dung	missing	L. formosensis subsp. bovis	na	Absent
SR002	InnerMongolia-D-04	NCBI	PRJNA848370	SAMN29051999	GCA_029760995.1	GCF_029760995.1	Contig	2.1	37.87	100	0	Asia	China: Inner Mongolia	Bovines	Bovine mastitis milk	2018	L. formosensis subsp. bovis	na	Absent
SR003	Shandong-M-37	NCBI	PRJNA848370	SAMN29052032	GCA_029761695.1	GCF_029761695.1	Contig	2.2	37.86	100	0.38	Asia	China: Shandong	Bovines	Bovine mastitis milk	2021	L. formosensis subsp. bovis	na	Absent
SR006	LSSP106	NCBI	PRJNA808828	SAMN26111015	GCA_022427225.1	GCF_022427225.1	Scaffold	2.3	37.73	100	0	Asia	China: Hubei	Others	Swine lung (Sus crofa), diseased	2017	L. formosensis subsp. bovis	na	Absent
SR007	I113	NCBI	PRJNA174282	SAMN02471889	GCA_000305975.1	GCF_000305975.1	Contig	2.2	37.89	100	0	Europe	Italy	Others	Italian pork susage	2005	L. formosensis subsp. bovis	na	Absent
SR008	2682/03a	NCBI	PRJNA967699	SAMN34718522	GCA_030211465.1	GCF_030211465.1	Contig	2.2	37.89	100	0.38	Europe	Spain	Others	pig, Pneumonia	2003	L. formosensis subsp. bovis	na	Absent
SR009	Hebei-B-39	NCBI	PRJNA848370	SAMN29052034	GCA_029761715.1	GCF_029761715.1	Contig	2.3	37.82	100	0.19	Asia	China: Hebei	Bovines	Bovine mastitis milk	2021	L. formosensis subsp. bovis	na	Absent
SR010	Hebei-L-31	NCBI	PRJNA848370	SAMN29052026	GCA_029761575.1	GCF_029761575.1	Contig	2.2	37.89	100	0	Asia	China: Hebei	Bovines	Bovine mastitis milk	2021	L. formosensis subsp. bovis	na	Absent
SR011	Hebei-L-32	NCBI	PRJNA848370	SAMN29052027	GCA_029761595.1	GCF_029761595.1	Contig	2.2	37.88	100	0	Asia	China: Hebei	Bovines	Bovine mastitis milk	2021	L. formosensis subsp. bovis	na	Absent
SR012	Hebei-L-33	NCBI	PRJNA848370	SAMN29052028	GCA_029761625.1	GCF_029761625.1	Contig	2.4	37.84	100	0.19	Asia	China: Hebei	Bovines	Bovine mastitis milk	2021	L. formosensis subsp. bovis	na	Absent
SR013	Hebei-L-35	NCBI	PRJNA848370	SAMN29052030	GCA_029761655.1	GCF_029761655.1	Contig	2.3	37.84	100	0.19	Asia	China: Hebei	Bovines	Bovine mastitis milk	2021	L. formosensis subsp. bovis	na	Absent
SR014	VE05/01021	NCBI	PRJNA967699	SAMN34718547	GCA_030210935.1	GCF_030210935.1	Contig	2.2	37.99	100	0.57	Europe	Spain	Bovines	cattle, Mastitis	2005	L. formosensis subsp. bovis	na	Absent
SR015	VE05/00408	NCBI	PRJNA967699	SAMN34718554	GCA_030210805.1	GCF_030210805.1	Contig	2.2	37.9	100	0.38	Europe	Spain	Bovines	cattle, Mastitis	2005	L. formosensis subsp. bovis	na	Absent
SR016	G-14	NCBI	PRJNA967699	SAMN34718546	GCA_030210955.1	GCF_030210955.1	Contig	2.2	37.91	100	0.19	Europe	Spain	Bovines	cattle, Mastitis	1999	L. formosensis subsp. bovis	na	Absent
SR017	C04/1261-01Z2	NCBI	PRJNA967699	SAMN34718523	GCA_030211525.1	GCF_030211525.1	Contig	2.2	37.92	100	0.19	Europe	Spain	Others	pig, Endocarditis	2004	L. formosensis subsp. bovis	na	Absent
SR018	Ningxia-I-13	NCBI	PRJNA848370	SAMN29052006	GCA_029761175.1	GCF_029761175.1	Contig	2.1	37.94	99.62	0.19	Asia	China: Ningxia	Bovines	Bovine mastitis milk	2020	L. formosensis subsp. bovis	na	Absent
SR019	Ningxia-I-15	NCBI	PRJNA848370	SAMN29052010	GCA_029761295.1	GCF_029761295.1	Contig	2.1	37.95	99.62	0.19	Asia	China: Ningxia	Bovines	Bovine mastitis milk	2020	L. formosensis subsp. bovis	na	Absent
SR020	Ningxia-I-18	NCBI	PRJNA848370	SAMN29052014	GCA_029761365.1	GCF_029761365.1	Contig	2.1	37.95	99.62	0.19	Asia	China: Ningxia	Bovines	Bovine mastitis milk	2020	L. formosensis subsp. bovis	na	Absent
SR021	Ningxia-I-19	NCBI	PRJNA848370	SAMN29052015	GCA_029761315.1	GCF_029761315.1	Contig	2.1	37.94	99.62	0.19	Asia	China: Ningxia	Bovines	Bovine mastitis milk	2020	L. formosensis subsp. bovis	na	Absent
SR022	Ningxia-I-20	NCBI	PRJNA848370	SAMN29052012	GCA_029761335.1	GCF_029761335.1	Contig	2.1	37.86	99.62	0.19	Asia	China: Ningxia	Bovines	Bovine mastitis milk	2020	L. formosensis subsp. bovis	na	Absent
SR023	Ningxia-I-26	NCBI	PRJNA848370	SAMN29052021	GCA_029761495.1	GCF_029761495.1	Scaffold	2.4	37.73	98.47	0.23	Asia	China: Ningxia	Bovines	Bovine mastitis milk	2020	L. formosensis subsp. bovis	na	Absent
SR024	Ningxia-I-27	NCBI	PRJNA848370	SAMN29052022	GCA_029761455.1	GCF_029761455.1	Contig	2.2	37.83	99.62	0.19	Asia	China: Ningxia	Bovines	Bovine mastitis milk	2020	L. formosensis subsp. bovis	na	Absent
SR025	Shandong-M-36	NCBI	PRJNA848370	SAMN29052031	GCA_029761675.1	GCF_029761675.1	Contig	2.1	37.97	99.24	0	Asia	China: Shandong	Bovines	Bovine mastitis milk	2021	L. formosensis subsp. bovis	na	Absent
SR026	Shanxi-A-01	NCBI	PRJNA848370	SAMN29051996	GCA_029761005.1	GCF_029761005.1	Contig	2.1	37.89	99.62	0.19	Asia	China: Shanxi	Bovines	Bovine mastitis milk	2018	L. formosensis subsp. bovis	na	Absent
SR027	Gansu-H-11	NCBI	PRJNA848370	SAMN29052007	GCA_029761195.1	GCF_029761195.1	Contig	2.2	37.83	99.62	0	Asia	China: Gansu	Bovines	Bovine mastitis milk	2020	L. formosensis subsp. bovis	na	Absent
SR028	Gansu-H-12	NCBI	PRJNA848370	SAMN29052008	GCA_029761245.1	GCF_029761245.1	Contig	2.3	37.67	99.62	0.19	Asia	China: Gansu	Bovines	Bovine mastitis milk	2020	L. formosensis subsp. bovis	na	Absent
SR029	Hebei-B-02	NCBI	PRJNA848370	SAMN29051997	GCA_029761015.1	GCF_029761015.1	Contig	2.2	37.83	99.62	0.19	Asia	China: Hebei	Bovines	Bovine mastitis milk	2018	L. formosensis subsp. bovis	na	Absent
SR030	Hebei-B-21	NCBI	PRJNA848370	SAMN29052016	GCA_029761375.1	GCF_029761375.1	Contig	2.2	37.89	99.62	0.38	Asia	China: Hebei	Bovines	Bovine mastitis milk	2020	L. formosensis subsp. bovis	na	Absent
SR031	Hebei-B-38	NCBI	PRJNA848370	SAMN29052033	GCA_029761735.1	GCF_029761735.1	Contig	2.3	37.8	99.62	0.38	Asia	China: Hebei	Bovines	Bovine mastitis milk	2020	L. formosensis subsp. bovis	na	Absent
SR032	Hebei-C-03	NCBI	PRJNA848370	SAMN29051998	GCA_029761055.1	GCF_029761055.1	Contig	2.2	37.85	99.62	0	Asia	China: Hebei	Bovines	Bovine mastitis milk	2018	L. formosensis subsp. bovis	na	Absent
SR033	InnerMongolia-F-06	NCBI	PRJNA848370	SAMN29052001	GCA_029761065.1	GCF_029761065.1	Scaffold	2.3	37.77	99.24	0.19	Asia	China: Inner Mongolia	Bovines	Bovine mastitis milk	2019	L. formosensis subsp. bovis	na	Absent
SR034	InnerMongolia-F-07	NCBI	PRJNA848370	SAMN29052002	GCA_029761105.1	GCF_029761105.1	Contig	2.2	37.91	99.24	0.19	Asia	China: Inner Mongolia	Bovines	Bovine mastitis milk	2019	L. formosensis subsp. bovis	na	Absent
SR035	Ningxia-I-14	NCBI	PRJNA848370	SAMN29052009	GCA_029761215.1	GCF_029761215.1	Contig	2.2	37.88	99.24	0	Asia	China: Ningxia	Bovines	Bovine mastitis milk	2020	L. formosensis subsp. bovis	na	Absent
SR036	Shandong-K-29	NCBI	PRJNA848370	SAMN29052024	GCA_029761535.1	GCF_029761535.1	Contig	2.2	37.88	99.24	0.38	Asia	China: Shandong	Bovines	Bovine mastitis milk	2021	L. formosensis subsp. bovis	na	Absent
SR037	Shandong-K-30	NCBI	PRJNA848370	SAMN29052025	GCA_029761555.1	GCF_029761555.1	Contig	2.2	37.88	99.24	0.38	Asia	China: Shandong	Bovines	Bovine mastitis milk	2021	L. formosensis subsp. bovis	na	Absent
SR038	Shanxi-J-24	NCBI	PRJNA848370	SAMN29052019	GCA_029761435.1	GCF_029761435.1	Contig	2.3	37.9	99.62	0	Asia	China: Shanxi	Bovines	Bovine mastitis milk	2020	L. formosensis subsp. bovis	na	Absent
SR039	Shanxi-J-25	NCBI	PRJNA848370	SAMN29052020	GCA_029761475.1	GCF_029761475.1	Contig	2.2	37.9	99.62	0.19	Asia	China: Shanxi	Bovines	Bovine mastitis milk	2020	L. formosensis subsp. bovis	na	Absent
SR040	Hebei-E-05	NCBI	PRJNA848370	SAMN29052000	GCA_029760975.1	GCF_029760975.1	Contig	2.2	37.87	99.62	0	Asia	China: Hebei	Bovines	Bovine mastitis milk	2018	L. formosensis subsp. bovis	na	Absent
SR041	Hebei-G-08	NCBI	PRJNA848370	SAMN29052003	GCA_029761095.1	GCF_029761095.1	Contig	2.2	37.85	99.62	0	Asia	China: Hebei	Bovines	Bovine mastitis milk	2019	L. formosensis subsp. bovis	na	Absent
SR042	Hebei-G-09	NCBI	PRJNA848370	SAMN29052004	GCA_029761135.1	GCF_029761135.1	Contig	2.2	37.85	99.62	0	Asia	China: Hebei	Bovines	Bovine mastitis milk	2019	L. formosensis subsp. bovis	na	Absent
SR043	Hebei-G-10	NCBI	PRJNA848370	SAMN29052005	GCA_029761155.1	GCF_029761155.1	Contig	2.2	37.76	99.62	0	Asia	China: Hebei	Bovines	Bovine mastitis milk	2019	L. formosensis subsp. bovis	na	Absent
SR044	Hebei-L-34	NCBI	PRJNA848370	SAMN29052029	GCA_029761615.1	GCF_029761615.1	Contig	2.2	37.76	99.62	0	Asia	China: Hebei	Bovines	Bovine mastitis milk	2021	L. formosensis subsp. bovis	na	Absent
SR045	Ningxia-I-16	NCBI	PRJNA848370	SAMN29052011	GCA_029761235.1	GCF_029761235.1	Contig	2.1	37.91	99.62	0	Asia	China: Ningxia	Bovines	Bovine mastitis milk	2020	L. formosensis subsp. bovis	na	Absent
SR046	Ningxia-I-17	NCBI	PRJNA848370	SAMN29052013	GCA_029761275.1	GCF_029761275.1	Contig	2.2	37.93	99.62	0	Asia	China: Ningxia	Bovines	Bovine mastitis milk	2020	L. formosensis subsp. bovis	na	Absent
SR047	Ningxia-I-23	NCBI	PRJNA848370	SAMN29052018	GCA_029761415.1	GCF_029761415.1	Contig	2.2	37.76	99.62	0	Asia	China: Ningxia	Bovines	Bovine mastitis milk	2020	L. formosensis subsp. bovis	na	Absent
SR048	Ningxia-I-28	NCBI	PRJNA848370	SAMN29052023	GCA_029761515.1	GCF_029761515.1	Contig	2.2	37.78	99.62	0	Asia	China: Ningxia	Bovines	Bovine mastitis milk	2021	L. formosensis subsp. bovis	na	Absent
SR049	B827	NCBI	PRJNA848114	SAMN28984272	GCA_024125505.1	GCF_024125505.1	Contig	2.1	37.81	99.62	0.57	Asia	China: Hangzhou	Human fecal	fecal material	2022	L. formosensis subsp. bovis	na	Absent
SR050	P73-2	NCBI	PRJNA948548	SAMN33919469	GCA_031928725.1	GCF_031928725.1	Contig	2.2	37.86	100	0.19	Asia	China	Others	pig	2022	L. formosensis subsp. formosensis	na	Absent
SR053	M03102409 EE5d7	NCBI	PRJNA1055960	SAMN39080979	GCA_037892725.1	GCF_037892725.1	Complete Genome	2.1	38.17	100	0	Missing	Missing	Others	Micropterus salmoides		L. formosensis subsp. formosensis	na	Absent
SR054	M04020401 EE5e5	NCBI	PRJNA1055960	SAMN39080981	GCA_037892375.1	GCF_037892375.1	Complete Genome	2.1	38.17	100	0	Missing	Missing	Others	Micropterus salmoides		L. formosensis subsp. formosensis	na	Absent
SR055	14DM12426	NCBI	PRJNA497768	SAMN10266048	GCA_011365105.1	GCF_011365105.1	Contig	2.1	37.81	100	0.19	Asia	Singapore	Human infection	human finger lacerated wound	2014	L. formosensis subsp. formosensis	na	Absent
SR056	15CT2	NCBI	PRJNA497768	SAMN10318953	GCA_011365165.1	GCF_011365165.1	Contig	2.1	37.91	100	0.57	Asia	Singapore	Others	Fish, bihead carp	2015	L. formosensis subsp. formosensis	na	Absent
SR057	13DB24910	NCBI	PRJNA497768	SAMN10312066	GCA_011365225.1	GCF_011365225.1	Contig	2	38.02	99.62	0.19	Asia	Singapore	Human infection	Blood culture isolate	2013	L. formosensis subsp. formosensis	na	Absent
SR058	FISHB	NCBI	PRJNA497768	SAMN10318960	GCA_011365125.1	na	Contig	2.1	37.97	99.62	0	Asia	Singapore	Others	Fish	2013	L. formosensis subsp. formosensis	na	Absent
SR061	122061	NCBI	PRJDB4555	SAMD00046983	GCA_002355575.1	GCF_002355575.1	Complete Genome	2	38.14	100	0	Asia	Japan: Oita	Others	Yellowtail, diseased	2012	L. formosensis subsp. formosensis	na	Absent
SR062	L21-20	NCBI	PRJDB15069	SAMD00570829	GCA_037101245.1	GCF_037101245.1	Complete Genome	2	38.14	100	0	Asia	Japan:Ehime, Uwajima	Others	Pseudocaranx dentex	2021	L. formosensis subsp. formosensis	na	Absent
SR064	I4/6O	NCBI	PRJNA777811	SAMN22883097	GCA_023822125.1	GCF_023822125.1	Complete Genome	2.4	37.59	99.62	0.19	Europe	Czech Republic: Olomouc	Others	Digestive tract of a Zophobas atratus larvae	2019	L. formosensis subsp. formosensis	na	Absent
SR065	NBRC 109475 (type strain)	NCBI	PRJDB7793	SAMD00298583	GCA_018403745.1	GCF_018403745.1	Contig	2.1	37.92	99.62	0	Asia	Taiwan	Others	Food (fermented broccoli)	missing	L. formosensis subsp. formosensis	na	Absent
SR066	23-3-92	NCBI	PRJNA939412	SAMN33475905	GCA_029339915.1	GCF_029339915.1	Contig	2.1	38.56	100	0.38	Europe	Spain	Rainbow trout		1992	L. garvieae	na	Absent
SR067	FDAARGOS_929 (type strain)	NCBI	PRJNA231221	SAMN13450459	GCA_016026695.1	GCF_016026695.1	Complete Genome	2.1	38.67	100	0.19	Europe	UK	Bovines	Bovine mastitis milk	1984	L. garvieae	na	Absent
SR068	lg38	NCBI	PRJDB9871	SAMD00228903	GCA_013374035.1	GCF_013374035.1	Scaffold	2.2	38.36	100	0.57	Asia	Japan: okinawa	Others	Food, tofu	2017	L. garvieae	na	PTS (Tn5276)
SR070	OS-37	NCBI	PRJNA817797	SAMN26808696	GCA_022698225.1	GCF_022698225.1	Contig	2.2	38.36	99.24	0.57	Europe	Turkey: Mugla	Rainbow trout		2013	L. garvieae	na	Absent
SR071	L67	NCBI	PRJNA1077102	SAMN39959835	GCA_036867215.1	GCF_036867215.1	Contig	2.1	38.34	99.24	0.57	Europe	Turkey: Kayseri	Rainbow trout		2013	L. garvieae	na	Absent
SR072	L18	NCBI	PRJNA1077101	SAMN39959642	GCA_036867275.1	GCF_036867275.1	Contig	2.1	38.34	99.24	0.57	Europe	Turkey: Mugla	Rainbow trout		2013	L. garvieae	na	Absent
SR079	M29	NCBI	PRJNA948548	SAMN33919447	GCA_031929565.1	GCF_031929565.1	Scaffold	2.1	38.56	100	0.38	Asia	China	Missing		2022	L. garvieae	na	Absent
SR083	1683	NCBI	PRJNA939412	SAMN33475907	GCA_029339845.1	GCF_029339845.1	Contig	2.1	38.48	99.62	0.76	Europe	Italy	Rainbow trout		1997	L. garvieae	na	Absent
SR084	1691-2	NCBI	PRJNA939412	SAMN33475908	GCA_029339875.1	GCF_029339875.1	Contig	2.1	38.48	99.62	0.76	Europe	Italy	Rainbow trout		1997	L. garvieae	na	Absent
SR085	Lg9	NCBI	PRJNA73567	SAMN02471888	GCA_000236535.3	GCF_000236535.2	Contig	2.1	38.52	99.52	1.53	Europe	Italy	Rainbow trout		2000	L. garvieae	na	Absent
SR086	UNIUD074	NCBI	PRJNA66291	SAMN02471926	GCA_000212475.2	GCF_000212475.1	Contig	2.2	38.69	99.24	0	Europe	Italy: Udine	Rainbow trout		missing	L. garvieae	na	Absent
SR087	D2203907	NCBI	PRJNA1055960	SAMN39080982	GCA_037891825.1	GCF_037891825.1	Complete Genome	2	38.85	99.62	0	North America	USA: California	Others	Ovis aries	2022	L. garvieae	na	Absent
SR088	R22-8	NCBI	PRJNA1055960	SAMN39080984	GCA_037891815.1	GCF_037891815.1	Complete Genome	2.4	38.26	99.05	0.19	North America	USA: California	Others	Salmo trutta	2022	L. garvieae	na	Absent
SR089	ATCC49156 (type strain)	NCBI	PRJDA18705	SAMD00060911	GCA_000269925.1	GCF_000269925.1	Complete Genome	2	38.83	100	0	Asia	Japan	Others	Yellowtail, diseased	1974	L. garvieae	na	Absent
SR090	Lg2	NCBI	PRJDA18707	SAMD00060912	GCA_000269945.1	GCF_000269945.1	Complete Genome	2	38.77	100	0	Asia	Japan	Others	Yellowtail, diseased	2002	L. garvieae	na	Absent
SR091	JJJN1	NCBI	PRJNA432118	SAMN08435054	GCA_004328725.1	GCF_004328725.1	Complete Genome	2	38.77	99.62	0	Asia	South Korea: Jeju	Others	Fish, So-iuy mullet, tissue	2017	L. garvieae	na	Absent
SR092	L21-12	NCBI	PRJDB15069	SAMD00570828	GCA_037076365.1	GCF_037076365.1	Complete Genome	2	38.79	100	0	Asia	Japan:Ehime, Uwajima	Others	Pseudocaranx dentex	2021	L. garvieae	na	Absent
SR093	Tac2	NCBI	PRJNA174284	SAMN02471886	GCA_000305995.1	GCF_000305995.1	Contig	2.2	38.21	100	0.76	Europe	Italy	Others	Food (turkey meat)	2009	L. garvieae	na	PTS (Tn5276)
SR094	INF126	NCBI	PRJNA727069	SAMN19004952	GCA_018348525.1	GCF_018348525.1	Contig	2.2	38.31	100	0.57	Europe	Montenegro	Others	Cheese	2019	L. garvieae	na	Absent
SR095	IBB3403	NCBI	PRJNA445601	SAMN08793958	GCA_021329025.1	GCF_021329025.1	Complete Genome	2.2	38.4	100	0.57	Europe	Poland	Bovines	Bovine	2013	L. garvieae	na	Absent
SR096	93	NCBI	PRJNA967699	SAMN34718530	GCA_030211265.1	GCF_030211265.1	Contig	2.2	38.29	100	0	Europe	Spain	human fecal	fecal material	missing	L. garvieae	na	Absent
SR097	N201	NCBI	PRJNA967699	SAMN34718545	GCA_030210975.1	GCF_030210975.1	Contig	2.1	38.43	100	0.38	Europe	France	Others	Dairy product	missing	L. garvieae	na	Absent
SR098	3AA7	NCBI	PRJNA967699	SAMN34718541	GCA_030219725.1	GCF_030219725.1	Contig	2.3	38.2	100	0.38	Europe	Spain	Others	cheese	missing	L. garvieae	na	Absent
SR101	Lg-Granada	NCBI	PRJNA763925	SAMN21462875	GCA_020341655.1	GCF_020341655.1	Complete Genome	2.1	38.62	100	0	Europe	Spain: Granada	Human infection	mitral valve, died from endocarditis	2015	L. garvieae	na	Absent
SR102	Pa-2	NCBI	PRJNA937008	SAMN33386793	GCA_028993695.1	GCF_028993695.1	Complete Genome	2.2	38.61	100	0	Asia	China: Beijing	Others	Food (fermented pitaya juice)	2018	L. garvieae	na	Absent
SR103	AM17-43	NCBI	PRJNA903559	SAMN31809051	GCA_027672185.1	GCF_027672185.1	Scaffold	2	38.66	97.32	0	Asia	China: Shenzhen	Human fecal	fecal material	2014	L. garvieae	na	Absent
SR104	TILSE2	NCBI	PRJNA497768	SAMN10318961	GCA_011365045.1	GCF_011365045.1	Contig	2.2	38.66	100	0	Asia	Singapore	Others	Fish (Tilapia)	2015	L. garvieae	na	Absent
SR105	TILSE6	NCBI	PRJNA497768	SAMN10266056	GCA_011365245.1	GCF_011365245.1	Contig	2.2	38.6	100	0	Asia	Singapore	Others	Fish (Tilapia)	2015	L. garvieae	na	Absent
SR107	B974	NCBI	PRJNA848114	SAMN28984273	GCA_024125485.1	GCF_024125485.1	Contig	2	38.62	100	0	Asia	China: Hangzhou	Human fecal	fecal material	2022	L. garvieae	na	Absent
SR108	LG728	NCBI	PRJNA705383	SAMN18086910	GCA_017309485.1	GCF_017309485.1	Complete Genome	2.1	38.61	100	0.57	Asia	China: Hangzhou	Human fecal	fecal material	2019	L. garvieae	na	Absent
SR109	IPLA31405	NCBI	PRJNA161657	SAMN02470077	GCA_000269705.1	GCF_000269705.1	Contig	2.1	38.53	100	0	Europe	Spain: Asturias	Others	Cheese	2008	L. garvieae	na	Absent
SR110	1001287H_170206_H11	NCBI	PRJNA637878	SAMN15532951	GCA_015548535.1	GCF_015548535.1	Contig	2	38.72	100	0	North America	USA	Human fecal	fecal material	2017	L. garvieae	na	Absent
SR111	240-88	NCBI	PRJNA967699	SAMN34718531	GCA_030211295.1	GCF_030211295.1	Contig	2.1	38.65	100	0	North America	USA	Human infection	Human urine	1988	L. garvieae	na	Absent
SR112	170/03a	NCBI	PRJNA967699	SAMN34718524	GCA_030211455.1	GCF_030211455.1	Contig	2.2	38.46	100	0.01	Europe	Spain	Others	pig endocarditis	2003	L. garvieae	na	Absent
SR113	BA06/02137-2	NCBI	PRJNA967699	SAMN34718513	GCA_030211615.1	GCF_030211615.1	Contig	2.1	38.41	100	0	Europe	Spain	Others	water	2006	L. garvieae	na	Absent
SR114	1108/02	NCBI	PRJNA967699	SAMN34718525	GCA_030211355.1	GCF_030211355.1	Contig	2.3	38.23	100	0.19	Europe	Spain	Others	pig pleuritis	2002	L. garvieae	na	Absent
SR115	CAS-2	NCBI	PRJNA967699	SAMN34718542	GCA_030211125.1	GCF_030211125.1	Contig	2	38.62	100	0	Europe	Spain	Others	cheese	missing	L. garvieae	na	Absent
SR116	T1-1	NCBI	PRJNA967699	SAMN34718543	GCA_030219645.1	GCF_030219645.1	Contig	2.1	38.54	100	0	Europe	Spain	Others	cheese	missing	L. garvieae	na	Absent
SR117	LG791	NCBI	PRJNA705383	SAMN18086911	GCA_017309505.1	GCF_017309505.1	Complete Genome	2	38.67	100	0	Asia	China: Hangzhou	Human fecal	fecal material	2019	L. garvieae	na	Absent
SR118	DICM09/00973-1	NCBI	PRJNA967699	SAMN34718515	GCA_030211565.1	GCF_030211565.1	Contig	2.2	38.36	100	0	Europe	Spain	Others	water	2009	L. garvieae	na	Absent
SR119	BA06/02552-1	NCBI	PRJNA967699	SAMN34718514	GCA_030211605.1	GCF_030211605.1	Contig	2.1	38.43	99.62	0	Europe	Spain	Others	water	2006	L. garvieae	na	NPTS
SR120	G-34	NCBI	PRJNA967699	SAMN34718548	GCA_030210915.1	GCF_030210915.1	Contig	2.2	38.43	100	0	Europe	Spain	Bovines	Bovine mastitis milk	1999	L. garvieae	na	Absent
SR122	M21102102	NCBI	PRJNA1055960	SAMN39080987	GCA_037892105.1	GCF_037892105.1	Complete Genome	2.1	38.62	100	0	North America	USA: Maine	Others	Fish	2022	L. garvieae	na	Absent
SR123	RTCLI04	NCBI	PRJNA508270	SAMN10518796	GCA_006782925.1	GCF_006782925.1	Contig	2.1	38.59	100	0	Asia	India: Uttarakhand	Rainbow trout		2015	L. garvieae	na	Absent
SR124	MAM 75	NCBI	PRJNA967699	SAMN34718550	GCA_030219685.1	GCF_030219685.1	Contig	2.3	39	100	0.83	Europe	Spain	Bovines	Bovine mastitis milk	missing	L. garvieae	na	Absent
SR125	1181	NCBI	PRJNA939412	SAMN33475906	GCA_029339895.1	GCF_029339895.1	Contig	2.1	38.65	100	0	Europe	Spain	Rainbow trout		1996	L. garvieae	na	Absent
SR126	G-42	NCBI	PRJNA967699	SAMN34718549	GCA_030211055.1	GCF_030211055.1	Contig	2.1	38.65	100	0	Europe	Spain	Bovines	Bovine mastitis milk	1999	L. garvieae	na	Absent
SR127	Alexii-11_2	NCBI	PRJNA889002	SAMN31228655	GCA_025908235.1	GCF_025908235.1	Complete Genome	2.1	38.11	100	0.24	North America	USA: Georgia	Others	Insect (cricket), Gryllodes sigillatus, gut	2018	L. garvieae	na	Absent
SR128	Alexii-6_2	NCBI	PRJNA889001	SAMN31228647	GCA_025908255.1	GCF_025908255.1	Complete Genome	2.1	38.1	100	0.24	North America	USA: Georgia	Others	Insect (cricket), Gryllodes sigillatus, gut	2018	L. garvieae	na	Absent
SR131	M79	NCBI	PRJEB17458	SAMN05216438	GCA_900114555.1	GCF_900114555.1	Scaffold	2.2	38.56	100	0.19	North America	unknown	Bovines	Rumen	missing	L. garvieae	na	Absent
SR133	ZB-1	NCBI	PRJNA961846	SAMN34370978	GCA_029911905.1	GCF_029911905.1	Scaffold	2	38.87	100	0	Asia	China: Fuzhou	Others	Fish (Larimichthys crocea)	2022	L. garvieae	na	Absent
SR134	MS210922A	NCBI	PRJDB13734	SAMD00496712	GCA_026073035.1	GCF_026073035.1	Complete Genome	2	38.9	100	0	Asia	Japan	Others	Fish (Seriola dumerili), Greater amberjack	2021	L. garvieae	na	Absent
SR135	L21-68	NCBI	PRJDB15069	SAMD00570830	GCA_037076375.1	GCF_037076375.1	Complete Genome	2	38.91	100	0	Asia	Japan:Ehime, Uwajima	Others	Pseudocaranx dentex	2021	L. garvieae	na	Absent
SR136	P86-2	NCBI	PRJNA948548	SAMN33918485	GCA_031927265.1	GCF_031927265.1	Scaffold	2.2	37.89	100	0	Asia	China	Others	pig fecal	2022	L. petauri	na	PTS (L. petauri)
SR137	DD01	NCBI	PRJNA304333	SAMN04324320	GCA_001578715.1	GCF_001578715.1	Scaffold	2.3	37.64	98.76	2.1	Africa	Madagascar: Kirindy Forest	Others	Microcebus murinus oral cavity	2008	L. petauri	na	PTS (L. petauri)
SR138	DRD-64	NCBI	PRJNA1007360	SAMN37057127	GCA_030970855.1	GCF_030970855.1	Scaffold	1.9	38.26	99.62	0	Europe	Greece	Others	Raw sheep milk	2022/2023	L. petauri	na	PTS (L. petauri)
SR139	DRD-1	NCBI	PRJNA1007360	SAMN37057124	GCA_030970945.1	GCF_030970945.1	Scaffold	1.9	38.19	100	0	Europe	Greece	Others	Raw sheep milk	2022/2023	L. petauri	na	PTS (L. petauri)
SR140	DRD-31	NCBI	PRJNA1007360	SAMN37057123	GCA_030971015.1	GCF_030971015.1	Scaffold	2	38.19	100	0	Europe	Greece	Others	Raw sheep milk	2022/2023	L. petauri	na	PTS (L. petauri)
SR141	DRD-68	NCBI	PRJNA1007360	SAMN37057128	GCA_030970545.1	GCF_030970545.1	Scaffold	2	38.2	100	0	Europe	Greece	Others	Raw sheep milk	2022/2023	L. petauri	na	PTS (L. petauri)
SR142	DRD-59	NCBI	PRJNA1007360	SAMN37057126	GCA_030970605.1	GCF_030970605.1	Scaffold	2	38.2	100	0	Europe	Greece	Others	Raw sheep milk	2022/2023	L. petauri	na	PTS (L. petauri)
SR143	DRD-58	NCBI	PRJNA1007360	SAMN37057125	GCA_030971145.1	GCF_030971145.1	Scaffold	1.9	38.23	100	0	Europe	Greece	Others	Raw sheep milk	2022/2023	L. petauri	na	PTS (L. petauri)
SR144	P96-2	NCBI	PRJNA948548	SAMN33918487	GCA_031927185.1	GCF_031927185.1	Contig	2.1	37.93	100	0.57	Asia	China	Others	pig fecal	2022	L. petauri	na	PTS (L. petauri)
SR145	P91-4	NCBI	PRJNA948548	SAMN33918486	GCA_031927245.1	GCF_031927245.1	Contig	2.2	37.89	100	0.38	Asia	China	Others	pig fecal	2022	L. petauri	na	PTS (L. petauri)
SR149	FDAARGOS_1002	NCBI	PRJNA231221	SAMN16357171	GCA_016127375.1	GCF_016127375.1	Complete Genome	2.3	37.85	100	0.57	Africa	Algeria: Guelma	Others	DSM29394=M14, fermented milk	2013	L. petauri	na	PTS (L. petauri)
SR150	HG248	NCBI	PRJNA864613	SAMN30076184	GCA_024723415.1	GCF_024723415.1	Contig	2	38.04	100	0	Asia	India: Pune	Human fecal	fecal material	2012	L. petauri	na	PTS (L. petauri)
SR151	14FISH1	NCBI	PRJNA497768	SAMN10312068	GCA_011365185.1	GCF_011365185.1	Contig	2	38.13	100	0.38	Asia	Singapore	Others	Fish, cobia	2014	L. petauri	na	PTS (L. petauri)
SR152	21881	NCBI	PRJNA63669	SAMN02469656	GCA_000205485.2	GCF_000205485.1	Contig	2.2	37.91	100	0	Europe	Spain	Human infection	Blood culture isolate	missing	L. petauri	na	PTS (L. petauri)
SR153	1001713B170214_170313_F10	NCBI	PRJNA637878	SAMN15532907	GCA_015669815.1	GCF_015669815.1	Scaffold	2	38.15	100	0.19	North America	USA	Human fecal	fecal material	2017	L. petauri	na	PTS (L. petauri)
SR154	97	NCBI	PRJNA967699	SAMN34718539	GCA_030219745.1	GCF_030219745.1	Contig	2	38.11	100	0.19	Europe	Spain	human fecal	fecal material	missing	L. petauri	na	PTS (L. petauri)
SR155	74	NCBI	PRJNA967699	SAMN34718536	GCA_030211285.1	GCF_030211285.1	Contig	2	38.2	100	0	Europe	Spain	human fecal	fecal material	missing	L. petauri	na	PTS (L. petauri)
SR156	S9	NCBI	PRJNA948548	SAMN33918473	GCA_031927505.1	GCF_031927505.1	Contig	2.2	37.89	100	0.19	Asia	China: Middle River	Others	water	2022	L. petauri	na	PTS (L. petauri)
SR157	bn62	NCBI	PRJNA944442	SAMN33748699	GCA_029492705.2	GCF_029492705.2	Complete Genome	2.3	37.82	100	0.38	Asia	China: Heilongjiang Province	Others	Lung sample of healthy pig	2021	L. petauri	na	PTS (L. petauri)
SR158	BM06/00350	NCBI	PRJNA967699	SAMN34718532	GCA_030211275.1	GCF_030211275.1	Contig	2.2	37.99	100	0	Europe	Spain	human infection	Septicaemia	2006	L. petauri	na	PTS (L. petauri)
SR159	392/03b	NCBI	PRJNA967699	SAMN34718527	GCA_030211365.1	GCF_030211365.1	Contig	2.1	37.95	100	0	Europe	Spain	Others	pig endocarditis	2003	L. petauri	na	PTS (L. petauri)
SR160	INF110	NCBI	PRJNA727069	SAMN19004951	GCA_018348575.1	GCF_018348575.1	Contig	2.2	37.84	99.62	0	Europe	Montenegro	Others	Cheese	2019	L. petauri	na	Absent
SR161	FDAARGOS_1063	NCBI	PRJNA231221	SAMN16357232	GCA_016128255.1	GCF_016128255.1	Complete Genome	2.2	37.79	100	0.19	Missing	missing	Bovines	Bovine mastitis milk, DSM20685	1990	L. petauri	na	PTS (L. petauri), NPTS
SR162	1001095IJ_161003_C7	NCBI	PRJNA637878	SAMN15533155	GCA_015667625.1	GCF_015667625.1	Scaffold	2.3	37.79	100	0.19	North America	USA	Human fecal	fecal material	2016	L. petauri	na	PTS (L. petauri)
SR163	TM115-189	NCBI	PRJNA903559	SAMN31809365	GCA_027679105.1	GCF_027679105.1	Scaffold	2.2	37.78	97.26	0	Asia	China: Shenzhen	Human fecal	fecal material	2014	L. petauri	na	PTS (L. petauri)
SR164	TB25	NCBI	PRJNA73569	SAMN02471887	GCA_000236515.3	GCF_000236515.2	Contig	2	38.11	100	0.57	Europe	Italy	Others	Cheese	2001	L. petauri	na	PTS (L. petauri)
SR183	LG1	NCBI	PRJNA522680	SAMN30842236	GCA_025798325.1	GCF_025798325.1	Contig	2.3	38.03	100	1.16	Europe	Greece	Rainbow trout		2010	L. petauri	na	PTS (L. petauri)
SR184	LG3	NCBI	PRJNA522680	SAMN30843415	GCA_025798355.1	GCF_025798355.1	Contig	2.1	37.98	100	0	Europe	Greece	Rainbow trout		2010	L. petauri	na	PTS (L. petauri)
SR185	LG5	NCBI	PRJNA522680	SAMN30843416	GCA_025798385.1	GCF_025798385.1	Contig	2.1	38.04	100	0	Europe	Greece	Rainbow trout		2010	L. petauri	na	PTS (L. petauri)
SR186	LG6	NCBI	PRJNA522680	SAMN30843424	GCA_025798405.1	GCF_025798405.1	Contig	2.1	38.04	100	0	Europe	Greece	Rainbow trout		2010	L. petauri	na	PTS (L. petauri)
SR187	LG_SAV_20	NCBI	PRJNA522680	SAMN10948636	GCA_004308195.1	GCF_004308195.1	Scaffold	2.1	38.05	98.85	1.91	Europe	Greece: Serres	Rainbow trout		2007	L. petauri	na	PTS (L. petauri)
SR188	04-8782	NCBI	PRJNA939412	SAMN33475917	GCA_029339675.1	GCF_029339675.1	Contig	2.1	38.05	100	0.19	Asia	Israel	Rainbow trout		2004	L. petauri	na	PTS (L. petauri)
SR189	B1726	NCBI	PRJNA821406	SAMN27069516	GCA_023499275.1	GCF_023499275.1	Complete Genome	2.1	38.09	100	0	Europe	Norway: Oslo	Others	Fermented fruit	2017	L. petauri	na	PTS (L. petauri)
SR190	972-95	NCBI	PRJNA939412	SAMN33475928	GCA_029339425.1	GCF_029339425.1	Contig	2.1	38.05	100	0	Europe	Portuagl	Rainbow trout		1995	L. petauri	na	PTS (L. petauri)
SR191	8831	NCBI	PRJNA59787	SAMN02469657	GCA_000213885.2	GCF_000213885.1	Contig	2.1	38.02	100	0	Europe	Spain	Rainbow trout		missing	L. petauri	na	PTS (L. petauri)
SR192	00-5011	NCBI	PRJNA939412	SAMN33475913	GCA_029339815.1	GCF_029339815.1	Contig	2.1	38.03	100	0	Europe	Spain	Rainbow trout		2000	L. petauri	na	PTS (L. petauri)
SR193	01-5306	NCBI	PRJNA939412	SAMN33475914	GCA_029339695.1	GCF_029339695.1	Contig	2.1	38.08	100	0	Europe	Spain	Rainbow trout		2001	L. petauri	na	PTS (L. petauri)
SR194	02-6071	NCBI	PRJNA939412	SAMN33475915	GCA_029339685.1	GCF_029339685.1	Contig	2.1	38.05	100	0	Europe	Spain	Rainbow trout		2002	L. petauri	na	PTS (L. petauri)
SR195	03-8568	NCBI	PRJNA939412	SAMN33475916	GCA_029339735.1	GCF_029339735.1	Contig	2.1	38.03	100	0	Europe	Spain	Rainbow trout		2003	L. petauri	na	PTS (L. petauri)
SR196	1336	NCBI	PRJNA939412	SAMN33475912	GCA_029339785.1	GCF_029339785.1	Contig	2.1	38.09	100	0	Europe	Spain	Rainbow trout		1996	L. petauri	na	PTS (L. petauri)
SR197	1758	NCBI	PRJNA939412	SAMN33475929	GCA_029339435.1	GCF_029339435.1	Contig	2.1	38.04	100	0	Europe	Spain	Rainbow trout		1998	L. petauri	na	PTS (L. petauri)
SR198	970	NCBI	PRJNA939412	SAMN33475911	GCA_029339755.1	GCF_029339755.1	Contig	2.1	38.05	100	0	Europe	Spain	Rainbow trout		1995	L. petauri	na	PTS (L. petauri)
SR199	BA05-00402	NCBI	PRJNA939412	SAMN33475919	GCA_029339655.1	GCF_029339655.1	Contig	2.1	38.03	100	0	Europe	Spain	Rainbow trout		2005	L. petauri	na	PTS (L. petauri)
SR200	CP1	NCBI	PRJNA939412	SAMN33475909	GCA_029339835.1	GCF_029339835.1	Contig	2.1	38.04	100	1.15	Europe	Spain	Rainbow trout		1991	L. petauri	na	PTS (L. petauri)
SR201	CP2	NCBI	PRJNA939412	SAMN33475910	GCA_029339775.1	GCF_029339775.1	Contig	2.1	37.98	100	0	Europe	Spain	Rainbow trout		1993	L. petauri	na	PTS (L. petauri)
SR202	DICM09-00230	NCBI	PRJNA939412	SAMN33475922	GCA_029339555.1	GCF_029339555.1	Contig	2.1	38.07	100	0	Europe	Spain	Rainbow trout		2009	L. petauri	na	PTS (L. petauri)
SR203	DICM11-00507	NCBI	PRJNA939412	SAMN33475923	GCA_029339525.1	GCF_029339525.1	Contig	2.1	38.08	100	0	Europe	Spain	Rainbow trout		2011	L. petauri	na	PTS (L. petauri)
SR204	DICM12-00820	NCBI	PRJNA939412	SAMN33475924	GCA_029339515.1	GCF_029339515.1	Contig	2.1	38.04	100	0.19	Europe	Spain	Rainbow trout		2012	L. petauri	na	PTS (L. petauri)
SR205	DICM15-00195	NCBI	PRJNA939412	SAMN33475925	GCA_029339535.1	GCF_029339535.1	Contig	2.1	38.08	100	0.19	Europe	Spain	Rainbow trout		2015	L. petauri	na	PTS (L. petauri)
SR206	ICM07-00732	NCBI	PRJNA939412	SAMN33475921	GCA_029339595.1	GCF_029339595.1	Contig	2.1	38.04	100	0.38	Europe	Spain	Rainbow trout		2007	L. petauri	na	PTS (L. petauri)
SR207	ICM16-00935	NCBI	PRJNA939412	SAMN33475926	GCA_029339485.1	GCF_029339485.1	Contig	2.1	38.04	100	0	Europe	Spain	Rainbow trout		2016	L. petauri	na	PTS (L. petauri)
SR208	ICM17-00285	NCBI	PRJNA939412	SAMN33475927	GCA_029339445.1	GCF_029339445.1	Contig	2	38.18	100	0.19	Europe	Spain	Rainbow trout		2017	L. petauri	na	PTS (L. petauri)
SR209	P04-8864	NCBI	PRJNA939412	SAMN33475918	GCA_029339605.1	GCF_029339605.1	Contig	2.1	38.03	100	0	Europe	Spain	Rainbow trout		2004	L. petauri	na	PTS (L. petauri)
SR210	D185	NCBI	PRJNA885004	SAMN31062450	GCA_027857135.1	GCF_027857135.1	Contig	2.1	38.09	95.37	0	Europe	Turkey	Rainbow trout		2019	L. petauri	na	PTS (L. petauri)
SR211	D375	NCBI	PRJNA885389	SAMN31088514	GCA_025599035.1	GCF_025599035.1	Contig	2.1	38.06	100	0	Europe	Turkey	Rainbow trout		2020	L. petauri	na	PTS (L. petauri)
SR212	LG10	NCBI	PRJNA925329	SAMN32789055	GCA_028564775.1	GCF_028564775.1	Contig	2	38.14	100	0	Europe	Turkey	Rainbow trout		2017	L. petauri	na	PTS (L. petauri)
SR213	Lg-per	NCBI	PRJNA852419	SAMN29328686	GCA_024515995.1	GCF_024515995.1	Contig	2	38.07	100	0	Europe	Turkey	Rainbow trout		2011	L. petauri	na	PTS (L. petauri)
SR214	Y-LG1	NCBI	PRJNA925332	SAMN32789117	GCA_028564755.1	GCF_028564755.1	Contig	2.1	38.1	100	0	Europe	Turkey	Rainbow trout		2016	L. petauri	na	PTS (L. petauri)
SR215	Lp001	NCBI	PRJNA868169	SAMN30227446	GCA_024704965.1	GCF_024704965.1	Contig	2	38.06	100	0	Europe	Turkey: Mugla	Rainbow trout		2020	L. petauri	na	PTS (L. petauri)
SR216	S-39	NCBI	PRJNA817800	SAMN26808700	GCA_022698205.1	GCF_022698205.1	Contig	2	38.15	100	0	Europe	Turkey: Mugla	Rainbow trout		2014	L. petauri	na	PTS (L. petauri)
SR217	PAQ102015-99	NCBI	PRJNA320828	SAMN04958039	GCA_001645775.1	GCF_001645775.1	Contig	2.1	38.04	100	0	North America	USA: Washington	Rainbow trout		2015	L. petauri	na	PTS (L. petauri)
SR218	BA06/02414-1	NCBI	PRJNA967699	SAMN34718521	GCA_030211445.1	GCF_030211445.1	Contig	2.1	38.03	99.62	0	Europe	Spain	Others	water	2006	L. petauri	na	PTS (L. petauri)
SR219	KSUB4	NCBI	PRJNA1029482	SAMN37871410	GCA_032970925.1	GCF_032970925.1	Contig	2	38.13	100	0	Europe	Turkey: Samsun	Rainbow trout		2022	L. petauri	na	PTS (L. petauri)
SR220	L1 rainbow trout	NCBI	PRJNA1077100	SAMN39959641	GCA_036867375.1	GCF_036867375.1	Contig	2	38.14	100	0	Europe	Turkey: Mugla	Rainbow trout		2014	L. petauri	na	PTS (L. petauri)
SR221	396/02b	NCBI	PRJNA967699	SAMN34718528	GCA_030211375.1	GCF_030211375.1	Contig	2.1	38.07	100	0	Europe	Spain	Others	pig pneumonia	2002	L. petauri	na	PTS (L. petauri)
SR222	416/03b	NCBI	PRJNA967699	SAMN34718526	GCA_030211385.1	GCF_030211385.1	Contig	2.1	38.1	100	0.38	Europe	Spain	Others	pig pneumonia	2003	L. petauri	na	PTS (L. petauri)
SR223	L152	NCBI	PRJNA1077104	SAMN39959836	GCA_036867395.1	GCF_036867395.1	Contig	2	38.15	100	0	Europe	Turkey: Gumushane	Rainbow trout		2014	L. petauri	na	PTS (L. petauri)
SR224	E3 CNA-1	NCBI	PRJNA967699	SAMN34718516	GCA_030211535.1	GCF_030211535.1	Contig	2.1	38.04	100	0	Europe	Spain	Others	water	2005	L. petauri	na	PTS (L. petauri)
SR225	2022-L296	NCBI	PRJNA1077106	SAMN39959837	GCA_036867355.1	GCF_036867355.1	Contig	2	38.19	100	0	Europe	Turkey: Sivas	Rainbow trout		2022	L. petauri	na	PTS (L. petauri)
SR226	R21-77-2	NCBI	PRJNA1055960	SAMN39080993	GCA_037891695.1	GCF_037891695.1	Complete Genome	2.1	38.05	100	0	North America	Canada: Ontario	Rainbow trout		2021	L. petauri	na	PTS (L. petauri)
SR227	R21-91A	NCBI	PRJNA1055960	SAMN39080992	GCA_037891785.1	GCF_037891785.1	Complete Genome	2.1	38.05	100	0	North America	Canada: Ontario	Rainbow trout		2021	L. petauri	na	PTS (L. petauri)
SR228	R21-74 AL-1	NCBI	PRJNA1055960	SAMN39080988	GCA_037892055.1	GCF_037892055.1	Complete Genome	2.1	38.01	100	0	North America	USA: Alabama	Others	Ictalurus sp.	2021	L. petauri	na	PTS (L. petauri)
SR229	Y31-2	NCBI	PRJNA948548	SAMN33918479	GCA_031927385.1	GCF_031927385.1	Contig	2.2	37.92	100	0	Asia	China	Others	fish intestinal content	2022	L. petauri	na	PTS (L. petauri)
SR230	Y70	NCBI	PRJNA948548	SAMN33918484	GCA_031927285.1	GCF_031927285.1	Scaffold	2.2	37.86	100	0.13	Asia	China	Others	fish intestinal content	2022	L. petauri	na	PTS (L. petauri)
SR231	Y22-2	NCBI	PRJNA948548	SAMN33918478	GCA_031927425.1	GCF_031927425.1	Contig	2.2	37.75	100	0.51	Asia	China	Others	fish intestinal content	2022	L. petauri	na	PTS (L. petauri)
SR232	Y4	NCBI	PRJNA948548	SAMN33918475	GCA_031927445.1	GCF_031927445.1	Contig	2.3	37.86	100	0	Asia	China	Others	fish intestinal content	2022	L. petauri	na	PTS (L. petauri)
SR233	Y8-2	NCBI	PRJNA948548	SAMN33918476	GCA_031927465.1	GCF_031927465.1	Scaffold	2.2	37.86	100	0.13	Asia	China	Others	fish intestinal content	2022	L. petauri	na	PTS (L. petauri)
SR234	UCD-MOJ1	NCBI	PRJNA1055960	SAMN39081002	GCA_037890745.1	GCF_037890745.1	Complete Genome	2.1	38.08	100	0	North America	USA: California	Rainbow trout		2020	L. petauri	na	PTS (L. petauri)
SR235	Y68-2	NCBI	PRJNA948548	SAMN33918483	GCA_031927305.1	GCF_031927305.1	Contig	2.3	37.69	100	0.13	Asia	China	Others	fish intestinal content	2022	L. petauri	na	PTS (L. petauri)
SR236	Y53-2	NCBI	PRJNA948548	SAMN33918481	GCA_031927345.1	GCF_031927345.1	Contig	2.3	37.69	100	0.13	Asia	China	Others	fish intestinal content	2022	L. petauri	na	PTS (L. petauri)
SR237	Y3	NCBI	PRJNA948548	SAMN33918474	GCA_031927525.1	GCF_031927525.1	Contig	2.3	37.59	100	0.51	Asia	China	Others	fish intestinal content	2022	L. petauri	na	PTS (L. petauri)
SR238	UCD-BR1	NCBI	PRJNA1055960	SAMN39080999	GCA_037890915.1	GCF_037890915.1	Complete Genome	2.1	38.08	100	0	North America	USA: California	Rainbow trout		2020	L. petauri	na	PTS (L. petauri)
SR239	LP18-Lg12	NCBI	PRJNA1055960	SAMN39080996	GCA_037891045.1	GCF_037891045.1	Complete Genome	2.1	38.19	100	0	North America	Mexico: Michoacan	Rainbow trout		2018	L. petauri	na	PTS (L. petauri)
SR240	Mic16-Lg09	NCBI	PRJNA1055960	SAMN39080995	GCA_037891335.1	GCF_037891335.1	Complete Genome	2.1	38.19	100	0	North America	Mexico: Michoacan	Rainbow trout		2016	L. petauri	na	PTS (L. petauri)
SR241	M17100408 FF4i7	NCBI	PRJNA1055960	SAMN39080991	GCA_037891795.1	GCF_037891795.1	Complete Genome	2.1	38.15	100	0	missing	missing	Rainbow trout		missing	L. petauri	na	PTS (L. petauri)
SR242	18DB43829	NCBI	PRJNA497768	SAMN10266055	GCA_011365285.1	GCF_011365285.1	Contig	2.2	37.83	100	0	Asia	Singapore	Human infection	Blood culture isolate	2018	L. petauri	na	PTS (L. petauri)
SR244	HMLB20	NCBI	PRJNA802322	SAMN25529516	GCA_022048985.1	GCF_022048985.1	Scaffold	2.2	37.83	100	0.19	Asia	Kazakhstan: Nur-Sultan	Human fecal	fecal material	2019	L. petauri	na	PTS (L. petauri)
SR245	KS1546	NCBI	PRJNA290549	SAMN04521255	GCA_003025215.1	GCF_003025215.1	Contig	2.2	37.76	100	0.76	Europe	Kosovo	Bovines	Cow milk	2012	L. petauri	na	PTS (L. petauri)
SR246	80	NCBI	PRJNA967699	SAMN34718538	GCA_030211165.1	GCF_030211165.1	Contig	2	38.15	100	0	Europe	Spain	human fecal	fecal material	missing	L. petauri	na	PTS (L. petauri)
SR247	64	NCBI	PRJNA967699	SAMN34718534	GCA_030211195.1	GCF_030211195.1	Contig	2.1	38.11	100	0	Europe	Spain	human fecal	fecal material	missing	L. petauri	na	PTS (L. petauri)
SR248	Hebei-B-22	NCBI	PRJNA848370	SAMN29052017	GCA_029761345.1	GCF_029761345.1	Contig	2.1	38.03	100	0	Asia	China: Langfang	Bovines	Bovine	2021	L. petauri	na	PTS (L. petauri)
SR249	Lg-ilsanpaik-gs201105	NCBI	PRJNA257444	SAMN02951679	GCA_000978865.1	GCF_000978865.1	Contig	2	38.13	100	0	Asia	South Korea: Goyang	Human infection	acute acalculous cholecystitis patient gall bladder	2011	L. petauri	na	PTS (L. petauri)
SR250	Y35-2	NCBI	PRJNA948548	SAMN33918480	GCA_031927365.1	GCF_031927365.1	Contig	2.2	37.72	100	0.13	Asia	China	Others	fish intestinal content	2022	L. petauri	na	PTS (L. petauri), PTS (Tn5276)
SR251	Y60-2	NCBI	PRJNA948548	SAMN33918482	GCA_031927325.1	GCF_031927325.1	Contig	2.1	37.83	100	0.13	Asia	China	Others	fish intestinal content	2022	L. petauri	na	PTS (L. petauri), PTS (Tn5276)
SR252	Y20	NCBI	PRJNA948548	SAMN33918477	GCA_031927405.1	GCF_031927405.1	Contig	2.1	37.83	99.62	0.13	Asia	China	Others	fish intestinal content	2022	L. petauri	na	PTS (L. petauri), PTS (Tn5276)
SR253	65	NCBI	PRJNA967699	SAMN34718535	GCA_030211205.1	GCF_030211205.1	Contig	2.3	37.77	100	0	Europe	Spain	human fecal	fecal material	missing	L. petauri	na	PTS (L. petauri)
SR254	H10	NCBI	PRJNA688553	SAMN17181287	GCA_016620445.1	GCF_016620445.1	Contig	2	38.26	100	0	North America	USA: Washington DC	Bovines	Ground beef	2018	L. petauri	na	PTS (L. petauri)
SR255	77	NCBI	PRJNA967699	SAMN34718537	GCA_030211215.1	GCF_030211215.1	Contig	2	38.13	100	0.19	Europe	Spain	human fecal	fecal material	missing	L. petauri	na	PTS (L. petauri)
SR270	CF11	NCBI	PRJNA587631	SAMN13196990	GCA_009662295.1	GCF_009662295.1	Complete Genome	2	38.21	99.62	0	Asia	China: Guangzhou	Human fecal	fecal material	2018	L. petauri	na	PTS (L. petauri)
SR271	LG1074	NCBI	PRJNA705383	SAMN18086912	GCA_017309525.1	na	Complete Genome	2.1	38.15	100	0	Asia	China: Hangzhou	Human fecal	fecal material	2019	L. petauri	na	PTS (L. petauri)
SR272	OPBG_LG1	NCBI	PRJEB50029	SAMEA12289652	SRA: ERS9886494	na	Contig	2	38.25	100	0.95	Europe	Italy: Lazio	Human infection	Blood culture isolate	2020	L. petauri	na	PTS (L. petauri)
SR273	OPBG_LG2	NCBI	PRJEB50029	SAMEA12289653	SRA: ERS9886495	na	Contig	2	38.21	100	0.39	Europe	Italy: Lazio	Human infection	Blood culture isolate	2020	L. petauri	na	PTS (L. petauri)
SR274	OPBG_LG3	NCBI	PRJEB50029	SAMEA12289654	SRA: ERS9886496	na	Contig	2	38.18	100	0.25	Europe	Italy: Lazio	Human infection	Blood culture isolate	2020	L. petauri	na	PTS (L. petauri)
SR275	16DB44798	NCBI	PRJNA497768	SAMN10312067	GCA_011365195.1	GCF_011365195.1	Contig	2	38.1	100	0	Asia	Singapore	Human infection	Blood culture isolate	2016	L. petauri	na	PTS (L. petauri)
SR289	LZys1	NCBI	PRJNA635518	SAMN15042442	GCA_013302995.1	GCF_013302995.1	Contig	2	38.08	100	0	Asia	China: Sichuan	Human fecal	fecal material	2019	L. petauri	na	PTS (L. petauri)
SR290	B18	NCBI	PRJNA777805	SAMN22882844	GCA_023822105.1	GCF_023822105.1	Complete Genome	2	38.37	100	0.19	Europe	Czech Republic	Human fecal	fecal material	2019	L. petauri	na	PTS (L. petauri)
SR291	FDAARGOS_1062	NCBI	PRJNA231221	SAMN16357231	GCA_016128155.1	GCF_016128155.1	Complete Genome	2	38.37	100	0.19	Missing	missing	Others	Milk, DSM20385	1990	L. petauri	na	PTS (L. petauri)
SR292	503/01	NCBI	PRJNA967699	SAMN34718529	GCA_030211345.1	GCF_030211345.1	Contig	2	38.07	100	0	Europe	Spain	Others	pig pneumonia	2001	L. petauri	na	PTS (L. petauri)
SR293	12DB22928	NCBI	PRJNA497768	SAMN10312041	GCA_011365265.1	GCF_011365265.1	Contig	2	38.05	99.62	0.19	Asia	Singapore	Human infection	Blood culture isolate	2012	L. petauri	na	PTS (L. petauri)
SR294	T-217	NCBI	PRJNA967699	SAMN34718544	GCA_030210995.1	GCF_030210995.1	Contig	2.2	37.84	100	0.19	Europe	Spain	Others	cheese	missing	L. petauri	na	PTS (L. petauri)
SR295	57	NCBI	PRJNA967699	SAMN34718533	GCA_030219765.1	GCF_030219765.1	Contig	2.1	38.12	100	0	Europe	Spain	human fecal	fecal material	missing	L. petauri	na	Absent
SR296	MAM 59	NCBI	PRJNA967699	SAMN34718555	GCA_030219625.1	GCF_030219625.1	Contig	2.1	37.9	99.62	0.51	Europe	Spain	Bovines	Bovine mastitis milk	missing	L. petauri	na	PTS (L. petauri)
SR297	BA06/02135-4	NCBI	PRJNA967699	SAMN34718518	GCA_030211545.1	GCF_030211545.1	Contig	2.1	38.25	99.62	0.39	Europe	Spain	Others	water	2006	L. petauri	na	PTS (L. petauri)
SR298	BA06/02132-1	NCBI	PRJNA967699	SAMN34718517	GCA_030211625.1	GCF_030211625.1	Contig	2.2	37.64	99.62	0	Europe	France	Others	water	2006	L. petauri	na	PTS (L. petauri)
SR299	BA06-02795	NCBI	PRJNA939412	SAMN33475920	GCA_029339615.1	GCF_029339615.1	Contig	2.1	38.04	100	0	Europe	Spain	Rainbow trout		2006	L. petauri	na	PTS (L. petauri)
SR300	BM06/00349	NCBI	PRJNA967699	SAMN34718540	GCA_030211135.1	GCF_030211135.1	Contig	2.1	37.91	100	0	Europe	Spain	human infection	Septicaemia	2006	L. petauri	na	Absent
SR301	BA06/02259	NCBI	PRJNA967699	SAMN34718520	GCA_030211475.1	GCF_030211475.1	Contig	2.1	37.81	100	0.51	Europe	Spain	Others	water	2006	L. petauri	na	PTS (L. petauri)
SR302	LG4	NCBI	PRJNA777815	SAMN22883174	GCA_023822145.1	na	Complete Genome	2.5	37.51	99.62	0.64	Europe	Czech Republic: Olomouc	Others	Mammal fecal sample, Golden lion tamarin	2020	L. petauri	na	PTS (L. petauri)
SR303	BA06/02145-1	NCBI	PRJNA967699	SAMN34718519	GCA_030211835.1	GCF_030211835.1	Contig	2.3	37.45	99.62	0.19	Europe	Spain	Others	water	2006	L. petauri	na	PTS (L. petauri)
SR304	CEP 772	NCBI	PRJNA967699	SAMN34718553	GCA_030210895.1	GCF_030210895.1	Contig	2.1	38.19	100	0.38	Europe	Spain	Bovines	Bovine mastitis milk	missing	L. petauri	na	PTS (L. petauri)
SR305	BA05/01945	NCBI	PRJNA967699	SAMN34718552	GCA_030219705.1	GCF_030219705.1	Contig	2.1	37.99	100	0.71	Europe	Spain	Bovines	Bovine mastitis milk	2005	L. petauri	na	PTS (L. petauri)
SR306	AM13-9	NCBI	PRJNA482748	SAMN09734802	GCA_003433825.1	GCF_003433825.1	Scaffold	2	38.32	99.62	0	Asia	China: Shenzhen	Human fecal	fecal material	2013	L. petauri	na	PTS (L. petauri)
SR307	GB97	NCBI	PRJNA982970	SAMN35718236	GCA_030291915.1	GCF_030291915.1	Complete Genome	2.4	37.67	100	0.06	Asia	South Korea	Others	pig fecal	2021	L. petauri	na	PTS (L. petauri)
SR308	LG606	NCBI	PRJNA705383	SAMN18086909	GCA_017309645.1	na	Complete Genome	2.3	37.84	100	0.57	Asia	China: Hangzhou	Human fecal	fecal material	2019	L. petauri	na	PTS (L. petauri)
SR310	DSM109777	NCBI	PRJEB50452	SAMEA13256550	GCA_932750875.1	GCF_932750875.1	Contig	2.2	37.82	100	0	Europe	Germany	Others	Mouse intestine	2019	L. petauri	na	PTS (L. petauri)
SR311	RJAA.1	NCBI	PRJNA484321	SAMN09762690	GCA_014830225.1	GCF_014830225.1	Contig	2.1	38.03	100	0	Asia	India: Rajasthan	Human fecal	fecal material	2013	L. petauri	na	PTS (L. petauri)
SR312	159469 (type strain)	NCBI	PRJNA369280	SAMN06284381	GCA_002154895.1	GCF_002154895.1	Contig	2.4	37.65	99.62	0	North America	USA	Others	Diseased mammal, Sugar glider abscess	2016	L. petauri	na	PTS (L. petauri)
SR315	LG1267	NCBI	PRJNA705383	SAMN18086946	GCA_017309545.1	na	Complete Genome	2.2	37.95	99.62	0	Asia	China: Hangzhou	Human fecal	fecal material	2019	L. petauri	na	PTS (L. petauri)
SR316	LSSP153	NCBI	PRJNA808828	SAMN26111052	GCA_022427765.1	GCF_022427765.1	Contig	2.2	37.83	99.62	0.19	Asia	China: Guangdong	Others	Swine joint (Sus Scrofa), diseased	2017	L. petauri	na	PTS (L. petauri)
SR317	LG592	NCBI	PRJNA705383	SAMN18086908	GCA_017309625.1	na	Complete Genome	2.2	37.97	99.62	0	Asia	China: Hangzhou	Human fecal	fecal material	2019	L. petauri	na	PTS (L. petauri)

## Sheet: Table S2
Table S2. Summary of findings for 76 isolates sequenced in this study
Strain tag	Strain name	MLST	als	atpA	tuf	gapC	gyrB	rpoC	galP	Resistance genes	Clindamycin	Multidrug	Tetracyclines	Fluoroquinolone	MIC	Ampicillin	Ceftaroline	Clindamycin	Cotrimoxazole	Daptomycin	Erythromycin	Levofloxacin	Linezolid	Meropenem	Minocycline	Rifampin	Vancomycin
SR004	Sashimi-1666	ST113	67	4	5	3	4	4	4		lsaD	mdtA	tetS (plasmid/IS1216, tuncated)	none		1	<=0.5	>2	2	<=0.5	<=0.25	1	2	<=0.25	>8	>4	0.5
SR005	Sashimi-1665	ST5	4	4	5	3	4	4	4		lsaD	mdtA	tetS (plasmid/Tn1216)	none		1	<=0.5	>2	4	<=0.5	<=0.25	1	2	<=0.25	>8	>4	0.5
SR051	Sashimi-1031	ST114	26	44	22	9	20	22	25		lsaD	mdtA	none	none		0.5	<=0.5	1	2	<=0.5	<=0.25	1	2	<=0.25	<=2	>4	0.5
SR052	Sashimi-1649	ST115	38	10	14	16	30	28	53		lsaD	mdtA (frameshift)	none	none		0.5	<=0.5	>2	>4	<=0.5	<=0.25	0.5	2	<=0.25	<=2	>4	0.5
SR059	Sashimi-1092	ST56	38	10	14	16	30	28	26		lsaD (internal stop)	mdtA (frameshift)	none	none		0.5	<=0.5	<=0.12	4	<=0.5	<=0.25	0.5	2	<=0.25	<=2	>4	0.5
SR060	Sashimi-1661	ST56	38	10	14	16	30	28	26		lsaD (internal stop)	mdtA (frameshift)	none	none		0.5	<=0.5	<=0.12	4	<=0.5	<=0.25	0.5	2	<=0.25	<=2	>4	0.5
SR063	L5	ST87	38	10	14	21	30	36	40		lsaD	mdtA	none	none		0.5	<=0.5	>2	1	<=0.5	<=0.25	0.5	<=1	<=0.25	<=2	>4	0.5
SR069	L2	ST105	60	8	6	7	10	45	48		lsaD (R246H)	mdtA (2 copies, 1 on plasmid, 1 on chromsome)	none	none		0.5	<=0.5	0.25	2	<=0.5	0.5	2	2	<=0.25	<=2	>4	1
SR073	Fecal-364	ST116	68	22	6	2	55	20	27		lsaD	mdtA	none	none		1	<=0.5	>2	2	<=0.5	<=0.25	1	2	<=0.25	<=2	>4	0.5
SR074	Fecal-929	ST117	69	45	42	2	56	18	54		lsaD	mdtA	none	none		0.5	<=0.5	>2	2	<=0.5	<=0.25	1	4	<=0.25	<=2	>4	1
SR075	CutFruit-1737	ST118	1	1	6	2	1	1	36		lsaD	mdtA	none	none		0.5	<=0.5	>2	2	<=0.5	<=0.25	2	2	<=0.25	<=2	>4	0.5
SR076	Sashimi-1032	ST119	2	2	2	29	5	2	55		lsaD	mdtA	none	none		0.5	<=0.5	>2	<=0.5	<=0.5	<=0.25	1	2	<=0.25	<=2	>4	0.5
SR077	Sashimi-1090	ST120	70	46	6	2	57	51	56		lsaD	mdtA	none	none		0.5	<=0.5	>2	4	<=0.5	<=0.25	1	4	<=0.25	<=2	>4	0.5
SR078	Sashimi-1656	ST121	71	47	43	30	58	52	57		lsaD	mdtA	none	none		0.5	<=0.5	>2	>4	<=0.5	<=0.25	1	4	<=0.25	<=2	>4	2
SR080	Sashimi-1688	ST122	3	3	4	2	59	3	3		lsaD	mdtA	none	none		0.5	<=0.5	>2	4	<=0.5	<=0.25	1	2	<=0.25	<=2	>4	0.5
SR081	Sashimi-1689	ST123	72	48	4	31	60	53	58		lsaD	mdtA	none	none		0.25	<=0.5	>2	>4	1	<=0.25	1	2	<=0.25	<=2	>4	0.5
SR082	Sashimi-1691	ST124	73	49	44	2	61	54	59		lsaD	mdtA	none	none		0.25	<=0.5	>2	2	<=0.5	<=0.25	0.5	2	<=0.25	<=2	>4	0.5
SR099	Sashimi-1079	ST38	3	3	4	2	3	3	23		lsaD	mdtA	tetS (plasmid/Tn1216)	none		0.5	<=0.5	>2	4	<=0.5	<=0.25	1	2	<=0.25	>8	>4	0.5
SR100	Sashimi-1080	ST38	3	3	4	2	3	3	23		lsaD	mdtA	tetS (plasmid/Tn1216)	none		0.5	<=0.5	>2	>4	<=0.5	<=0.25	1	2	<=0.25	>8	>4	0.5
SR106	Sashimi-1038	ST4	3	3	4	2	3	3	3		lsaD	mdtA	none	none		0.5	<=0.5	>2	1	<=0.5	<=0.25	0.5	2	<=0.25	<=2	>4	0.5
SR121	Sashimi-1088	ST6	5	5	6	2	5	5	5		lsaD	mdtA	none	none		0.5	<=0.5	>2	4	2	<=0.25	1	2	<=0.25	<=2	>4	0.5
SR129	L7	ST85	12	34	6	7	10	13	12		lsaD (R246H)	mdtA	none	none		0.5	<=0.5	<=0.12	2	<=0.5	<=0.25	1	2	<=0.25	4	>4	0.5
SR130	Sashimi-1093	ST86	34	24	27	15	42	27	29		lsaD	mdtA	none	none		0.5	<=0.5	>2	>4	<=0.5	<=0.25	1	4	<=0.25	<=2	>4	0.5
SR132	Fecal-733	ST95	52	38	6	24	45	40	44		lsaD	mdtA	none	none		1	<=0.5	>2	4	<=0.5	<=0.25	1	2	<=0.25	<=2	>4	0.5
SR146	Fecal-622	ST10	9	7	3	4	7	9	9		lsaD (truncated by IS-LL6	mdtA	none	none		1	<=0.5	<=0.12	2	<=0.5	<=0.25	1	2	<=0.25	<=2	>4	0.5
SR147	Fecal-587	ST10	9	7	3	4	7	9	9		lsaD (L355P)	mdtA	none	none		0.5	<=0.5	0.25	4	<=0.5	<=0.25	1	2	<=0.25	<=2	>4	0.5
SR148	Sashimi-1072	ST10	9	7	3	4	7	9	9		lsaD	mdtA	tetS (chromsome/Tn1216)	none		1	<=0.5	>2	2	1	<=0.25	1	2	<=0.25	>8	>4	0.5
SR165	Fecal-600	ST125	9	7	3	4	18	9	60		lsaD	mdtA	tetS (plasmid/Tn1216)	none		1	<=0.5	>2	2	<=0.5	<=0.25	1	2	<=0.25	>8	>4	0.5
SR166	Fecal-372	ST126	28	20	7	2	7	55	6		lsaD	mdtA	none	none		0.5	<=0.5	>2	1	<=0.5	<=0.25	1	2	<=0.25	<=2	>4	0.5
SR167	Fecal-658	ST127	9	7	3	4	62	9	9		lsaD	mdtA	tetS (chromsome/Tn1216)	none		1	<=0.5	>2	4	<=0.5	<=0.25	1	2	<=0.25	>8	>4	0.5
SR168	Fecal-958	ST127	9	7	3	4	62	9	9		lsaD	mdtA	tetS (chromsome/Tn1216)	none		1	<=0.5	>2	4	<=0.5	<=0.25	1	2	<=0.25	>8	>4	0.5
SR169	Fecal-512	ST128	9	7	3	4	18	9	61		lsaD	mdtA	tetS (chromsome/Tn1216)	none		0.5	<=0.5	>2	4	<=0.5	<=0.25	1	2	<=0.25	>8	>4	0.5
SR170	SaladVeg-1725	ST129	72	20	7	2	63	56	6		lsaD	mdtA	none	none		0.5	<=0.5	>2	2	2	<=0.25	1	2	<=0.25	<=2	>4	0.5
SR171	SaladVeg-1756	ST130	74	50	40	2	64	57	16		lsaD	mdtA	none	none		1	<=0.5	>2	2	<=0.5	<=0.25	2	2	<=0.25	<=2	>4	0.5
SR172	CutFruit-1771	ST131	75	51	7	2	7	57	6		lsaD	mdtA	none	none		1	<=0.5	>2	2	<=0.5	<=0.25	1	2	<=0.25	<=2	>4	1
SR173	Sashimi-1050	ST132	76	52	7	2	12	58	62		lsaD	mdtA	none	none		1	<=0.5	>2	2	1	<=0.25	1	4	<=0.25	<=2	>4	0.5
SR174	Sashimi-1051	ST133	17	12	20	2	7	9	63		lsaD	mdtA	none	none		1	<=0.5	>2	1	<=0.5	<=0.25	1	2	<=0.25	<=2	>4	0.5
SR175	Sashimi-1065	ST134	77	6	13	32	50	11	64		lsaD	mdtA	tetL (plasmid/Tn1216), tetS (plasmid/Tn1216)	none		1	<=0.5	>2	2	<=0.5	<=0.25	1	4	<=0.25	>8	>4	0.5
SR176	Sashimi-1066	ST134	77	6	13	32	50	11	64		lsaD	mdtA	tetL (plasmid/Tn1216), tetS (plasmid/Tn1216)	none		1	<=0.5	>2	2	<=0.5	<=0.25	1	4	<=0.25	>8	>4	0.5
SR177	Sashimi-1077	ST135	9	7	3	33	18	9	9		lsaD	mdtA	tetS (chromsome/Tn1216)	none		1	<=0.5	>2	>4	<=0.5	<=0.25	1	4	<=0.25	>8	>4	0.5
SR178	Sashimi-1084	ST136	28	53	45	34	12	25	65		lsaD	mdtA	none	none		1	<=0.5	>2	4	<=0.5	<=0.25	1	4	<=0.25	<=2	>4	1
SR179	Sashimi-1085	ST136	28	53	45	34	12	25	65		lsaD	mdtA	none	none		1	<=0.5	>2	4	<=0.5	<=0.25	1	4	<=0.25	<=2	>4	0.5
SR180	Sashimi-1111	ST136	28	53	45	34	12	25	65		lsaD	mdtA	none	none		1	<=0.5	>2	4	<=0.5	<=0.25	1	4	<=0.25	<=2	>4	0.5
SR181	Sashimi-1096	ST137	78	6	20	20	47	8	8		lsaD	mdtA	none	none		0.5	<=0.5	>2	4	<=0.5	<=0.25	1	2	<=0.25	<=2	>4	0.5
SR182	Sashimi-1667	ST138	45	54	8	2	65	7	65		lsaD	mdtA	none	none		1	<=0.5	>2	4	<=0.5	<=0.25	1	2	<=0.25	<=2	>4	0.5
SR243	Sashimi-1721	ST21	9	11	3	10	7	10	9		lsaD	mdtA	tetS (plasmid/Tn1216)	none		0.5	<=0.5	>2	4	<=0.5	<=0.25	1	2	<=0.25	>8	>4	0.5
SR256	L4	ST29	9	7	3	4	18	9	9		lsaD	mdtA	tetS (chromsome/Tn1216)	none		1	<=0.5	>2	2	<=0.5	<=0.25	1	2	<=0.25	>8	>4	0.5
SR257	Fecal-331	ST29	9	7	3	4	18	9	9		lsaD	mdtA	tetS (chromsome/Tn1216)	none		0.5	<=0.5	>2	2	<=0.5	<=0.25	1	2	<=0.25	>8	>4	0.5
SR258	Fecal-649	ST29	9	7	3	4	18	9	9		lsaD	mdtA	tetS (chromsome/Tn1216)	none		1	<=0.5	>2	2	<=0.5	<=0.25	1	2	<=0.25	>8	>4	0.5
SR259	Fecal-186	ST29	9	7	3	4	18	9	9		lsaD	mdtA	tetS (plasmid/Tn1216)	none		1	<=0.5	>2	4	<=0.5	<=0.25	1	2	<=0.25	>8	>4	0.5
SR260	Fecal-912	ST29	9	7	3	4	18	9	9		lsaD	mdtA	tetS (chromsome/Tn1216)	none		1	<=0.5	>2	2	<=0.5	<=0.25	1	2	<=0.25	>8	>4	0.5
SR261	Fecal-378	ST29	9	7	3	4	18	9	9		lsaD	mdtA	tetS (chromsome/Tn1216)	none		0.5	<=0.5	>2	>4	<=0.5	<=0.25	1	2	<=0.25	>8	>4	0.5
SR262	Fecal-498	ST29	9	7	3	4	18	9	9		lsaD	mdtA	tetS (chromsome/Tn1216)	none		1	<=0.5	>2	2	<=0.5	<=0.25	1	2	<=0.25	>8	>4	0.5
SR263	Fecal-276	ST29	9	7	3	4	18	9	9		lsaD	mdtA	tetS (plasmid/Tn1216)	none		0.5	<=0.5	>2	2	<=0.5	<=0.25	1	2	<=0.25	>8	>4	0.5
SR264	Fecal-320	ST29	9	7	3	4	18	9	9		lsaD	mdtA	tetS (plasmid/Tn1216)	none		0.5	<=0.5	>2	2	<=0.5	<=0.25	1	2	<=0.25	>8	>4	0.5
SR265	Fecal-719	ST29	9	7	3	4	18	9	9		lsaD	mdtA	tetS (chromsome/Tn1216)	none		1	<=0.5	>2	4	<=0.5	<=0.25	1	2	<=0.25	>8	>4	0.5
SR266	Sashimi-1061	ST29	9	7	3	4	18	9	9		lsaD	mdtA	tetS (chromsome/Tn1216)	none		1	<=0.5	>2	4	<=0.5	<=0.25	1	4	<=0.25	>8	>4	0.5
SR267	Sashimi-1062	ST29	9	7	3	4	18	9	9		lsaD	mdtA	tetS (chromsome/Tn1216)	none		1	<=0.5	>2	4	<=0.5	<=0.25	1	4	<=0.25	>8	>4	0.5
SR268	Sashimi-1118	ST29	9	7	3	4	18	9	9		lsaD	mdtA	none	none		1	<=0.5	>2	>4	<=0.5	<=0.25	1	4	<=0.25	<=2	>4	0.5
SR269	Sashimi-1669	ST29	9	7	3	4	18	9	9		lsaD	mdtA	tetS (chromsome/Tn1216)	none		1	<=0.5	>2	>4	<=0.5	<=0.25	1	2	<=0.25	>8	>4	0.5
SR276	Fecal-478	ST34	9	15	3	11	12	9	21		lsaD (D447Y)	mdtA	none	none		0.5	<=0.5	<=0.12	4	<=0.5	<=0.25	1	2	<=0.25	<=2	>4	0.5
SR277	Sashimi-1033	ST34	9	15	3	11	12	9	21		lsaD	mdtA	tetS (plasmid/Tn1216)	none		0.5	<=0.5	2	2	<=0.5	<=0.25	1	4	<=0.25	>8	>4	0.5
SR278	Sashimi-1035	ST34	9	15	3	11	12	9	21		lsaD	mdtA	tetS (plasmid/Tn1216)	none		0.5	<=0.5	2	2	<=0.5	<=0.25	1	2	<=0.25	>8	>4	0.5
SR279	Sashimi-1063	ST34	9	15	3	11	12	9	21		lsaD	mdtA	none	none		0.5	<=0.5	2	4	<=0.5	<=0.25	1	2	<=0.25	<=2	>4	0.5
SR280	Sashimi-1091	ST34	9	15	3	11	12	9	21		lsaD	mdtA	none	none		0.5	<=0.5	2	>4	<=0.5	<=0.25	1	2	<=0.25	<=2	>4	0.5
SR281	Sashimi-1112	ST34	9	15	3	11	12	9	21		lsaD	mdtA	tetS (plasmid/Tn1216)	none		0.5	<=0.5	2	4	<=0.5	<=0.25	1	2	<=0.25	>8	>4	1
SR282	Sashimi-1651	ST34	9	15	3	11	12	9	21		lsaD (D447Y)	mdtA	tetS (chromsome/Tn1216)	none		0.5	<=0.5	<=0.12	4	1	<=0.25	1	2	<=0.25	>8	>4	0.5
SR283	L1	ST35	9	7	3	2	7	9	9		lsaD	mdtA	none	none		1	<=0.5	>2	>4	<=0.5	<=0.25	1	4	<=0.25	<=2	>4	0.5
SR284	L3	ST35	9	7	3	2	7	9	9		lsaD	mdtA	tetS (chromsome/Tn1216)	none		0.5	<=0.5	>2	>4	<=0.5	<=0.25	0.5	2	<=0.25	>8	>4	0.5
SR285	L8	ST35	9	7	3	2	7	9	9		lsaD	mdtA	none	none		0.5	<=0.5	>2	4	<=0.5	<=0.25	1	2	<=0.25	<=2	>4	0.5
SR286	L9	ST35	9	7	3	2	7	9	9		lsaD	mdtA	none	none		1	<=0.5	>2	>4	<=0.5	<=0.25	1	2	<=0.25	<=2	>4	0.5
SR287	Sashimi-1044	ST35	9	7	3	2	7	9	9		lsaD	mdtA	none	none		0.5	<=0.5	>2	2	<=0.5	<=0.25	1	2	<=0.25	<=2	>4	0.5
SR288	Sashimi-1049	ST35	9	7	3	2	7	9	9		lsaD	mdtA	tetS (chromsome/Tn1216)	none		0.5	<=0.5	>2	2	<=0.5	<=0.25	1	2	<=0.25	>8	>4	0.5
SR309	L6	ST81	9	6	3	20	7	8	8		lsaD	mdtA	tetS (chromsome/Tn1216)	gyrA (S83R), parC (S80R)		0.5	<=0.5	>2	4	1	<=0.25	>4	4	<=0.25	>8	>4	0.5
SR313	Sashimi-1046	ST97	54	6	20	2	47	8	8		lsaD	mdtA	none	none		0.5	<=0.5	>2	4	<=0.5	<=0.25	1	2	<=0.25	<=2	>4	0.5
SR314	Sashimi-1094	ST97	54	6	20	2	47	8	8		lsaD	mdtA	none	none		1	<=0.5	>2	>4	<=0.5	<=0.25	1	2	<=0.25	<=2	>4	0.5

## Sheet: Table S3
Table S3. Heatmap of pairwise SNP matrix for 76 genomes of L. formosensis, L. garvieae and L. petauri
species		L. formosensis subsp. bovis	L. formosensis subsp. bovis	L. formosensis subsp. formosensis	L. formosensis subsp. formosensis	L. formosensis subsp. formosensis	L. formosensis subsp. formosensis	L. formosensis subsp. formosensis	L. petauri	L. petauri	L. petauri	L. petauri	L. petauri	L. petauri	L. petauri	L. petauri	L. petauri	L. petauri	L. petauri	L. petauri	L. petauri	L. petauri	L. petauri	L. petauri	L. petauri	L. petauri	L. petauri	L. petauri	L. petauri	L. petauri	L. petauri	L. petauri	L. petauri	L. petauri	L. petauri	L. petauri	L. petauri	L. petauri	L. petauri	L. petauri	L. petauri	L. petauri	L. petauri	L. petauri	L. petauri	L. petauri	L. petauri	L. petauri	L. petauri
	Strain name	Sashimi-1666	Sashimi-1665	Sashimi-1031	L5	Sashimi-1649	Sashimi-1661	Sashimi-1092	Sashimi-1096	Sashimi-1094	Sashimi-1046	Sashimi-1066	Sashimi-1065	CutFruit-1771	SaladVeg-1725	Sashimi-1050	Fecal-372	SaladVeg-1756	Sashimi-1667	Sashimi-1111	Sashimi-1084	Sashimi-1085	Sashimi-1112	Sashimi-1091	Sashimi-1063	Fecal-478	Sashimi-1651	Sashimi-1033	Sashimi-1035	Fecal-587	Fecal-958	Fecal-658	Fecal-719	Fecal-186	Fecal-512	Fecal-378	Sashimi-1077	Fecal-498	Sashimi-1062	Sashimi-1118	Fecal-912	L4	Fecal-320	Fecal-600	Sashimi-1061	Fecal-649	Fecal-276	Sashimi-1669	Fecal-331
L. formosensis subsp. bovis	Sashimi-1666	0	36	6654	6856	6933	6935	6936	25573	25629	25617	25775	25775	26319	26022	26259	26277	26446	26172	26184	26183	26183	26224	26219	26220	26221	26226	26214	26214	26417	26593	26593	26601	26599	26600	26593	26605	26601	26604	26603	26604	26598	26604	26592	26596	26606	26603	26602	26603
L. formosensis subsp. bovis	Sashimi-1665	36	0	6655	6858	6935	6937	6938	25575	25631	25619	25777	25777	26321	26023	26261	26279	26448	26173	26186	26185	26185	26226	26221	26222	26223	26228	26216	26216	26419	26595	26595	26603	26601	26602	26595	26607	26603	26606	26605	26606	26600	26606	26594	26598	26608	26605	26604	26605
L. formosensis subsp. formosensis	Sashimi-1031	6654	6655	0	4442	4456	4458	4459	24936	24976	24962	25284	25284	25751	25553	25684	25884	25948	25679	25773	25772	25772	25741	25734	25735	25740	25745	25731	25731	25957	26100	26100	26098	26099	26102	26093	26105	26101	26104	26103	26104	26098	26105	26095	26094	26105	26103	26102	26103
L. formosensis subsp. formosensis	L5	6856	6858	4442	0	777	779	780	25845	25887	25877	26073	26073	26542	26319	26483	26664	26673	26433	26519	26518	26518	26569	26563	26565	26566	26571	26559	26559	26742	26904	26904	26907	26908	26911	26902	26914	26910	26913	26912	26913	26907	26913	26902	26905	26914	26912	26911	26912
L. formosensis subsp. formosensis	Sashimi-1649	6933	6935	4456	777	0	6	7	25867	25909	25899	26109	26109	26578	26353	26517	26697	26727	26465	26560	26559	26559	26603	26597	26599	26600	26605	26593	26593	26757	26917	26917	26918	26919	26922	26913	26925	26921	26924	26921	26924	26918	26924	26913	26916	26925	26923	26922	26923
L. formosensis subsp. formosensis	Sashimi-1661	6935	6937	4458	779	6	0	3	25869	25911	25901	26111	26111	26580	26355	26519	26699	26729	26467	26562	26561	26561	26605	26599	26601	26602	26607	26595	26595	26758	26918	26918	26919	26920	26923	26914	26926	26922	26925	26922	26925	26919	26925	26914	26917	26926	26924	26923	26924
L. formosensis subsp. formosensis	Sashimi-1092	6936	6938	4459	780	7	3	0	25868	25910	25900	26110	26110	26579	26354	26518	26698	26728	26466	26561	26560	26560	26604	26598	26600	26601	26606	26594	26594	26758	26918	26918	26919	26920	26923	26914	26926	26922	26925	26922	26925	26919	26925	26914	26917	26926	26924	26923	26924
L. petauri	Sashimi-1096	25573	25575	24936	25845	25867	25869	25868	0	477	469	3966	3966	4433	4341	4229	4560	4751	4397	4387	4386	4386	4873	4873	4873	4874	4878	4866	4866	4908	5347	5347	5346	5343	5341	5334	5350	5348	5344	5343	5344	5339	5348	5341	5340	5344	5343	5342	5343
L. petauri	Sashimi-1094	25629	25631	24976	25887	25909	25911	25910	477	0	40	3919	3919	4312	4357	4427	4901	4970	4564	4520	4519	4519	4960	4960	4960	4961	4965	4953	4953	4856	5295	5295	5292	5291	5289	5282	5298	5296	5292	5291	5292	5287	5296	5289	5288	5292	5291	5290	5291
L. petauri	Sashimi-1046	25617	25619	24962	25877	25899	25901	25900	469	40	0	3910	3910	4302	4347	4417	4891	4960	4554	4510	4509	4509	4950	4950	4950	4951	4955	4943	4943	4846	5285	5285	5282	5281	5279	5272	5288	5286	5282	5281	5282	5277	5286	5279	5278	5282	5281	5280	5281
L. petauri	Sashimi-1066	25775	25777	25284	26073	26109	26111	26110	3966	3919	3910	0	0	4319	3971	4181	4690	4532	4154	4101	4099	4099	4499	4497	4497	4498	4502	4489	4489	4537	5007	5007	5011	5006	5004	4997	5013	5012	5007	5006	5007	5002	5011	5005	5003	5009	5008	5007	5008
L. petauri	Sashimi-1065	25775	25777	25284	26073	26109	26111	26110	3966	3919	3910	0	0	4319	3971	4181	4690	4532	4154	4101	4099	4099	4499	4497	4497	4498	4502	4489	4489	4537	5007	5007	5011	5006	5004	4997	5013	5012	5007	5006	5007	5002	5011	5005	5003	5009	5008	5007	5008
L. petauri	CutFruit-1771	26319	26321	25751	26542	26578	26580	26579	4433	4312	4302	4319	4319	0	3273	3649	4150	3658	3424	3394	3394	3394	4320	4316	4316	4319	4323	4311	4311	4522	4948	4948	4949	4944	4942	4935	4951	4949	4945	4946	4945	4940	4949	4943	4941	4947	4946	4945	4946
L. petauri	SaladVeg-1725	26022	26023	25553	26319	26353	26355	26354	4341	4357	4347	3971	3971	3273	0	3372	3338	3599	3143	2962	2960	2960	4677	4675	4675	4676	4680	4668	4668	4972	5358	5358	5360	5355	5353	5346	5362	5361	5356	5355	5356	5351	5360	5352	5352	5358	5357	5356	5357
L. petauri	Sashimi-1050	26259	26261	25684	26483	26517	26519	26518	4229	4427	4417	4181	4181	3649	3372	0	2845	3658	3029	2745	2743	2743	4398	4398	4398	4401	4405	4393	4393	5058	5433	5433	5439	5434	5433	5425	5441	5439	5435	5434	5435	5430	5439	5433	5431	5435	5436	5435	5436
L. petauri	Fecal-372	26277	26279	25884	26664	26697	26699	26698	4560	4901	4891	4690	4690	4150	3338	2845	0	3692	3649	3128	3126	3126	4993	4993	4993	4996	5000	4988	4988	4988	5345	5345	5349	5344	5341	5335	5351	5349	5345	5344	5345	5340	5349	5343	5341	5347	5346	5345	5346
L. petauri	SaladVeg-1756	26446	26448	25948	26673	26727	26729	26728	4751	4970	4960	4532	4532	3658	3599	3658	3692	0	3239	3111	3111	3111	4963	4961	4961	4966	4970	4958	4958	5402	5492	5492	5495	5490	5488	5481	5497	5495	5491	5490	5491	5486	5495	5489	5487	5493	5492	5491	5492
L. petauri	Sashimi-1667	26172	26173	25679	26433	26465	26467	26466	4397	4564	4554	4154	4154	3424	3143	3029	3649	3239	0	2437	2435	2435	4513	4511	4511	4516	4520	4508	4508	5175	5574	5574	5578	5573	5569	5564	5580	5579	5574	5573	5574	5569	5578	5572	5570	5576	5575	5574	5575
L. petauri	Sashimi-1111	26184	26186	25773	26519	26560	26562	26561	4387	4520	4510	4101	4101	3394	2962	2745	3128	3111	2437	0	16	16	4346	4342	4342	4345	4349	4336	4336	4812	5233	5233	5237	5234	5233	5225	5241	5239	5235	5234	5235	5230	5239	5233	5231	5237	5236	5235	5236
L. petauri	Sashimi-1084	26183	26185	25772	26518	26559	26561	26560	4386	4519	4509	4099	4099	3394	2960	2743	3126	3111	2435	16	0	0	4344	4340	4340	4343	4347	4334	4334	4812	5233	5233	5237	5234	5233	5225	5241	5239	5235	5234	5235	5230	5239	5233	5231	5237	5236	5235	5236
L. petauri	Sashimi-1085	26183	26185	25772	26518	26559	26561	26560	4386	4519	4509	4099	4099	3394	2960	2743	3126	3111	2435	16	0	0	4344	4340	4340	4343	4347	4334	4334	4812	5233	5233	5237	5234	5233	5225	5241	5239	5235	5234	5235	5230	5239	5233	5231	5237	5236	5235	5236
L. petauri	Sashimi-1112	26224	26226	25741	26569	26603	26605	26604	4873	4960	4950	4499	4499	4320	4677	4398	4993	4963	4513	4346	4344	4344	0	50	50	59	63	52	52	4008	4320	4320	4316	4313	4312	4304	4320	4319	4314	4313	4312	4309	4318	4312	4310	4314	4313	4312	4313
L. petauri	Sashimi-1091	26219	26221	25734	26563	26597	26599	26598	4873	4960	4950	4497	4497	4316	4675	4398	4993	4961	4511	4342	4340	4340	50	0	8	57	61	50	50	4008	4320	4320	4316	4313	4312	4304	4320	4319	4314	4313	4312	4309	4318	4312	4310	4314	4313	4312	4313
L. petauri	Sashimi-1063	26220	26222	25735	26565	26599	26601	26600	4873	4960	4950	4497	4497	4316	4675	4398	4993	4961	4511	4342	4340	4340	50	8	0	57	61	50	50	4008	4320	4320	4316	4313	4312	4304	4320	4319	4314	4313	4312	4309	4318	4312	4310	4314	4313	4312	4313
L. petauri	Fecal-478	26221	26223	25740	26566	26600	26602	26601	4874	4961	4951	4498	4498	4319	4676	4401	4996	4966	4516	4345	4343	4343	59	57	57	0	12	39	39	4013	4325	4325	4321	4318	4317	4309	4325	4324	4319	4318	4317	4314	4323	4317	4315	4319	4318	4317	4318
L. petauri	Sashimi-1651	26226	26228	25745	26571	26605	26607	26606	4878	4965	4955	4502	4502	4323	4680	4405	5000	4970	4520	4349	4347	4347	63	61	61	12	0	43	43	4017	4329	4329	4325	4322	4321	4313	4329	4328	4323	4322	4321	4318	4327	4321	4319	4323	4322	4321	4322
L. petauri	Sashimi-1033	26214	26216	25731	26559	26593	26595	26594	4866	4953	4943	4489	4489	4311	4668	4393	4988	4958	4508	4336	4334	4334	52	50	50	39	43	0	0	4005	4317	4317	4313	4310	4309	4301	4317	4316	4311	4310	4309	4306	4315	4309	4307	4311	4310	4309	4310
L. petauri	Sashimi-1035	26214	26216	25731	26559	26593	26595	26594	4866	4953	4943	4489	4489	4311	4668	4393	4988	4958	4508	4336	4334	4334	52	50	50	39	43	0	0	4005	4317	4317	4313	4310	4309	4301	4317	4316	4311	4310	4309	4306	4315	4309	4307	4311	4310	4309	4310
L. petauri	Fecal-587	26417	26419	25957	26742	26757	26758	26758	4908	4856	4846	4537	4537	4522	4972	5058	4988	5402	5175	4812	4812	4812	4008	4008	4008	4013	4017	4005	4005	0	1141	1141	1143	1138	1137	1129	1145	1144	1139	1140	1139	1136	1143	1137	1135	1141	1140	1139	1140
L. petauri	Fecal-958	26593	26595	26100	26904	26917	26918	26918	5347	5295	5285	5007	5007	4948	5358	5433	5345	5492	5574	5233	5233	5233	4320	4320	4320	4325	4329	4317	4317	1141	0	0	233	228	229	221	237	236	231	230	231	228	235	229	227	233	232	231	232
L. petauri	Fecal-658	26593	26595	26100	26904	26917	26918	26918	5347	5295	5285	5007	5007	4948	5358	5433	5345	5492	5574	5233	5233	5233	4320	4320	4320	4325	4329	4317	4317	1141	0	0	233	228	229	221	237	236	231	230	231	228	235	229	227	233	232	231	232
L. petauri	Fecal-719	26601	26603	26098	26907	26918	26919	26919	5346	5292	5282	5011	5011	4949	5360	5439	5349	5495	5578	5237	5237	5237	4316	4316	4316	4321	4325	4313	4313	1143	233	233	0	21	34	26	42	41	36	37	36	33	40	34	32	38	37	36	37
L. petauri	Fecal-186	26599	26601	26099	26908	26919	26920	26920	5343	5291	5281	5006	5006	4944	5355	5434	5344	5490	5573	5234	5234	5234	4313	4313	4313	4318	4322	4310	4310	1138	228	228	21	0	29	21	37	36	31	32	31	28	35	29	27	33	32	31	32
L. petauri	Fecal-512	26600	26602	26102	26911	26922	26923	26923	5341	5289	5279	5004	5004	4942	5353	5433	5341	5488	5569	5233	5233	5233	4312	4312	4312	4317	4321	4309	4309	1137	229	229	34	29	0	20	36	35	30	31	30	27	34	28	26	32	31	30	31
L. petauri	Fecal-378	26593	26595	26093	26902	26913	26914	26914	5334	5282	5272	4997	4997	4935	5346	5425	5335	5481	5564	5225	5225	5225	4304	4304	4304	4309	4313	4301	4301	1129	221	221	26	21	20	0	28	27	22	23	22	19	26	20	18	24	23	22	23
L. petauri	Sashimi-1077	26605	26607	26105	26914	26925	26926	26926	5350	5298	5288	5013	5013	4951	5362	5441	5351	5497	5580	5241	5241	5241	4320	4320	4320	4325	4329	4317	4317	1145	237	237	42	37	36	28	0	17	38	39	38	35	42	36	34	40	39	38	39
L. petauri	Fecal-498	26601	26603	26101	26910	26921	26922	26922	5348	5296	5286	5012	5012	4949	5361	5439	5349	5495	5579	5239	5239	5239	4319	4319	4319	4324	4328	4316	4316	1144	236	236	41	36	35	27	17	0	37	38	37	34	41	35	33	39	38	37	38
L. petauri	Sashimi-1062	26604	26606	26104	26913	26924	26925	26925	5344	5292	5282	5007	5007	4945	5356	5435	5345	5491	5574	5235	5235	5235	4314	4314	4314	4319	4323	4311	4311	1139	231	231	36	31	30	22	38	37	0	29	28	29	36	30	28	34	33	32	33
L. petauri	Sashimi-1118	26603	26605	26103	26912	26921	26922	26922	5343	5291	5281	5006	5006	4946	5355	5434	5344	5490	5573	5234	5234	5234	4313	4313	4313	4318	4322	4310	4310	1140	230	230	37	32	31	23	39	38	29	0	25	30	37	31	29	35	34	33	34
L. petauri	Fecal-912	26604	26606	26104	26913	26924	26925	26925	5344	5292	5282	5007	5007	4945	5356	5435	5345	5491	5574	5235	5235	5235	4312	4312	4312	4317	4321	4309	4309	1139	231	231	36	31	30	22	38	37	28	25	0	29	36	30	28	34	33	32	33
L. petauri	L4	26598	26600	26098	26907	26918	26919	26919	5339	5287	5277	5002	5002	4940	5351	5430	5340	5486	5569	5230	5230	5230	4309	4309	4309	4314	4318	4306	4306	1136	228	228	33	28	27	19	35	34	29	30	29	0	33	27	25	31	30	29	30
L. petauri	Fecal-320	26604	26606	26105	26913	26924	26925	26925	5348	5296	5286	5011	5011	4949	5360	5439	5349	5495	5578	5239	5239	5239	4318	4318	4318	4323	4327	4315	4315	1143	235	235	40	35	34	26	42	41	36	37	36	33	0	34	32	38	37	36	37
L. petauri	Fecal-600	26592	26594	26095	26902	26913	26914	26914	5341	5289	5279	5005	5005	4943	5352	5433	5343	5489	5572	5233	5233	5233	4312	4312	4312	4317	4321	4309	4309	1137	229	229	34	29	28	20	36	35	30	31	30	27	34	0	26	32	31	30	31
L. petauri	Sashimi-1061	26596	26598	26094	26905	26916	26917	26917	5340	5288	5278	5003	5003	4941	5352	5431	5341	5487	5570	5231	5231	5231	4310	4310	4310	4315	4319	4307	4307	1135	227	227	32	27	26	18	34	33	28	29	28	25	32	26	0	30	29	28	29
L. petauri	Fecal-649	26606	26608	26105	26914	26925	26926	26926	5344	5292	5282	5009	5009	4947	5358	5435	5347	5493	5576	5237	5237	5237	4314	4314	4314	4319	4323	4311	4311	1141	233	233	38	33	32	24	40	39	34	35	34	31	38	32	30	0	21	20	21
L. petauri	Fecal-276	26603	26605	26103	26912	26923	26924	26924	5343	5291	5281	5008	5008	4946	5357	5436	5346	5492	5575	5236	5236	5236	4313	4313	4313	4318	4322	4310	4310	1140	232	232	37	32	31	23	39	38	33	34	33	30	37	31	29	21	0	1	2
L. petauri	Sashimi-1669	26602	26604	26102	26911	26922	26923	26923	5342	5290	5280	5007	5007	4945	5356	5435	5345	5491	5574	5235	5235	5235	4312	4312	4312	4317	4321	4309	4309	1139	231	231	36	31	30	22	38	37	32	33	32	29	36	30	28	20	1	0	1
L. petauri	Fecal-331	26603	26605	26103	26912	26923	26924	26924	5343	5291	5281	5008	5008	4946	5357	5436	5346	5492	5575	5236	5236	5236	4313	4313	4313	4318	4322	4310	4310	1140	232	232	37	32	31	23	39	38	33	34	33	30	37	31	29	21	2	1	0
L. petauri	Fecal-622	26578	26580	26081	26887	26902	26903	26903	5309	5257	5247	4974	4974	4914	5323	5404	5312	5460	5537	5201	5201	5201	4283	4283	4283	4288	4292	4280	4280	1104	287	287	288	283	282	274	290	289	284	285	284	281	288	282	280	286	285	284	285
L. petauri	Sashimi-1072	26570	26572	26075	26883	26898	26899	26899	5293	5243	5233	4960	4960	4897	5311	5388	5297	5444	5522	5187	5187	5187	4268	4268	4268	4273	4277	4265	4265	1093	280	280	281	276	275	267	283	282	277	278	277	274	281	275	273	279	278	277	278
L. petauri	Sashimi-1721	26530	26532	26048	26851	26866	26868	26867	5138	5376	5366	5076	5076	4935	5208	5081	4607	5096	5261	4923	4923	4923	4264	4264	4264	4269	4273	4261	4261	1756	962	962	964	959	956	950	966	964	960	961	960	957	964	958	956	962	961	960	961
L. petauri	Sashimi-1044	26584	26586	26088	26901	26918	26920	26919	5176	5428	5418	5153	5153	4934	5257	5054	4475	5056	5255	4825	4825	4825	4296	4296	4296	4301	4305	4293	4293	2019	1207	1207	1207	1202	1199	1193	1209	1207	1203	1204	1203	1200	1207	1201	1199	1205	1204	1203	1204
L. petauri	L9	26528	26530	26022	26839	26854	26856	26855	4855	4577	4567	5012	5012	4901	5299	5453	5288	5502	5603	5265	5265	5265	4400	4400	4400	4405	4409	4397	4397	1748	923	923	920	919	918	910	926	924	920	921	920	917	924	918	916	922	921	920	921
L. petauri	Sashimi-1049	26531	26533	26026	26841	26856	26858	26857	4857	4579	4569	5014	5014	4903	5301	5455	5290	5504	5605	5267	5267	5267	4402	4402	4402	4407	4411	4399	4399	1748	923	923	920	919	918	910	926	924	920	921	920	917	924	918	916	922	921	920	921
L. petauri	Sashimi-1051	26044	26046	25459	26197	26201	26203	26202	4901	5114	5104	5541	5541	5381	5710	5696	5565	5725	5979	5716	5714	5714	5207	5207	5207	5212	5216	5204	5204	2831	2635	2635	2634	2631	2630	2622	2638	2636	2632	2633	2630	2629	2636	2630	2628	2634	2633	2632	2633
L. petauri	L6	26434	26436	25935	26767	26783	26785	26784	3182	3542	3532	5109	5109	5052	5322	5227	4925	5315	5455	5165	5166	5166	4687	4687	4687	4692	4696	4684	4684	2968	2286	2286	2236	2233	2232	2224	2240	2238	2234	2235	2234	2229	2238	2231	2230	2234	2233	2232	2233
L. petauri	L8	27690	27692	27216	27929	27944	27945	27945	9351	9293	9284	9011	9011	8807	9269	9274	9165	9341	9406	9064	9064	9064	8218	8215	8213	8221	8225	8213	8213	5652	4835	4835	4836	4833	4830	4824	4840	4838	4834	4835	4834	4831	4837	4832	4830	4836	4834	4833	4834
L. petauri	L1	27656	27658	27175	27888	27903	27904	27904	9286	9228	9219	8950	8950	8741	9203	9209	9095	9275	9340	8996	8996	8996	8168	8165	8163	8171	8175	8163	8163	5574	4757	4757	4758	4755	4752	4746	4762	4760	4756	4757	4756	4753	4759	4754	4752	4758	4756	4755	4756
L. petauri	L3	28126	28128	27684	28403	28418	28419	28419	10921	10992	10983	10672	10672	10507	10895	10859	10737	10948	11008	10695	10695	10695	9829	9826	9824	9832	9836	9824	9824	7547	6730	6730	6731	6728	6725	6719	6735	6733	6729	6730	6729	6726	6732	6727	6725	6731	6729	6728	6729
L. garvieae	Sashimi-1038	31664	31669	31625	32046	32091	32092	32092	23096	23171	23161	22976	22976	22639	22865	22779	22477	22544	22956	22748	22748	22748	22656	22651	22649	22657	22662	22653	22653	21860	21290	21290	21296	21294	21294	21288	21304	21299	21296	21299	21298	21293	21297	21292	21294	21298	21298	21297	21298
L. garvieae	Sashimi-1079	32003	32007	31978	32406	32454	32455	32455	23890	23965	23955	23757	23757	23396	23594	23533	23237	23274	23710	23509	23509	23509	23457	23452	23450	23458	23463	23454	23454	22638	22090	22090	22096	22094	22094	22088	22104	22099	22096	22099	22098	22093	22097	22092	22094	22098	22098	22097	22098
L. garvieae	Sashimi-1080	32003	32007	31978	32406	32454	32455	32455	23890	23965	23955	23757	23757	23396	23594	23533	23237	23274	23710	23509	23509	23509	23457	23452	23450	23458	23463	23454	23454	22638	22090	22090	22096	22094	22094	22088	22104	22099	22096	22099	22098	22093	22097	22092	22094	22098	22098	22097	22098
L. garvieae	Sashimi-1688	32026	32030	32046	32446	32494	32495	32495	24181	24254	24244	24051	24051	23673	23870	23820	23220	23543	23979	23783	23783	23783	23752	23747	23745	23753	23758	23749	23749	22836	22520	22520	22528	22526	22526	22520	22536	22531	22528	22531	22530	22525	22529	22524	22526	22530	22530	22529	22530
L. garvieae	CutFruit-1737	32093	32097	32116	32525	32560	32561	32561	24497	24558	24548	24347	24347	23976	24175	24103	23529	23821	24261	24094	24094	24094	24107	24101	24099	24107	24111	24100	24100	23142	22839	22839	22855	22851	22851	22845	22861	22856	22853	22856	22855	22850	22854	22844	22851	22855	22855	22854	22855
L. garvieae	Sashimi-1691	31917	31921	31917	32327	32380	32381	32381	24280	24341	24330	24128	24128	23769	23970	23892	23354	23653	24057	23883	23883	23883	23922	23918	23916	23926	23930	23919	23919	23031	22758	22758	22765	22764	22764	22758	22774	22769	22765	22769	22768	22763	22767	22760	22764	22766	22765	22764	22765
L. garvieae	Sashimi-1656	32535	32538	32569	32970	33019	33020	33020	24938	25003	24992	24771	24771	24492	24614	24641	24151	24313	24686	24582	24583	24583	24682	24679	24677	24684	24686	24676	24676	23927	23679	23679	23688	23686	23685	23679	23694	23689	23687	23690	23687	23684	23688	23679	23685	23689	23689	23688	23689
L. garvieae	Fecal-929	32486	32489	32507	32893	32937	32938	32938	24958	25017	25006	24789	24789	24529	24646	24665	24184	24361	24721	24622	24623	24623	24714	24711	24709	24716	24720	24708	24708	23947	23701	23701	23708	23706	23705	23699	23712	23707	23707	23710	23707	23704	23708	23699	23705	23709	23709	23708	23709
L. garvieae	Fecal-733	32024	32028	31994	32394	32440	32441	32441	24415	24485	24475	24265	24265	23912	24108	24025	23454	23739	24179	24018	24018	24018	24021	24017	24015	24023	24027	24016	24016	23073	22755	22755	22772	22768	22766	22762	22778	22773	22770	22773	22772	22767	22771	22764	22768	22772	22772	22771	22772
L. garvieae	Sashimi-1689	32016	32020	32044	32416	32470	32471	32471	24440	24519	24509	24287	24287	23906	24068	24088	23483	23764	24196	24061	24061	24061	24080	24075	24073	24082	24086	24075	24075	23158	22839	22839	22853	22851	22850	22845	22861	22856	22855	22856	22855	22850	22854	22847	22851	22855	22853	22852	22853
L. garvieae	Sashimi-1093	31981	31986	31964	32336	32376	32377	32377	24187	24252	24242	24148	24148	23687	23940	23820	23149	23641	23960	23798	23796	23796	23803	23800	23798	23803	23807	23796	23796	22941	22639	22639	22652	22648	22648	22642	22658	22653	22652	22653	22652	22647	22651	22644	22648	22652	22652	22651	22652
L. garvieae	Sashimi-1090	31979	31983	31981	32404	32446	32447	32447	24356	24422	24411	24224	24224	23836	24027	23993	23389	23686	24129	23966	23966	23966	23986	23980	23978	23984	23988	23979	23979	23037	22729	22729	22739	22735	22735	22729	22745	22740	22739	22740	22739	22734	22738	22731	22735	22739	22739	22738	22739
L. garvieae	Sashimi-1088	32003	32007	32000	32391	32435	32436	32436	24354	24419	24409	24221	24221	23852	24033	23973	23406	23685	24148	23958	23958	23958	23987	23981	23979	23989	23992	23982	23982	23053	22745	22745	22759	22755	22755	22749	22765	22760	22759	22760	22759	22754	22758	22751	22755	22759	22759	22758	22759
L. garvieae	Fecal-364	31968	31972	31978	32376	32415	32416	32416	24372	24432	24422	24196	24196	23843	24042	23979	23392	23681	24133	23957	23957	23957	24001	23993	23991	23999	24003	23994	23994	23072	22763	22763	22773	22769	22769	22763	22779	22774	22771	22774	22773	22768	22772	22765	22769	22773	22771	22772	22773
L. garvieae	Sashimi-1032	31777	31781	31709	32167	32209	32210	32210	23343	23413	23402	23288	23288	22712	22978	22876	22238	22700	23060	22827	22827	22827	22947	22942	22940	22947	22951	22942	22942	21832	21450	21450	21463	21459	21459	21453	21469	21464	21461	21464	21463	21458	21463	21455	21459	21463	21463	21462	21463
L. garvieae	L2	31780	31784	31715	32005	32045	32046	32046	24509	24580	24570	24154	24154	23962	23995	24180	23648	24211	24290	24099	24099	24099	24107	24099	24097	24102	24106	24095	24095	23205	23084	23084	23102	23098	23098	23092	23108	23103	23100	23103	23102	23097	23101	23092	23098	23102	23102	23101	23102
L. garvieae	L7	31792	31796	31727	32019	32059	32060	32060	24525	24596	24586	24168	24168	23976	24009	24190	23662	24223	24302	24111	24111	24111	24119	24111	24109	24114	24118	24107	24107	23219	23099	23099	23116	23112	23112	23106	23122	23117	23114	23117	23116	23111	23115	23106	23112	23116	23116	23115	23116
[truncated: 28 more columns]

## Sheet: Table S4
Table S4. Heatmap of pairwise SNP matrix for 53 Lactococcus petauri genomes
Strain name	159469T	SaladVeg-1756	Sashimi-1667	Sashimi-1111	Sashimi-1084	Sashimi-1085	Fecal-372	Sashimi-1050	SaladVeg-1725	CutFruit-1771	Sashimi-1066	Sashimi-1065	Sashimi-1096	Sashimi-1094	Sashimi-1046	Sashimi-1112	Sashimi-1063	Sashimi-1091	Fecal-478	Sashimi-1651	Sashimi-1033	Sashimi-1035	Fecal-587	Fecal-622	Sashimi-1072	L3	L8	L1	Sashimi-1721	Sashimi-1044	L9	Sashimi-1049	Sashimi-1051	L6	Fecal-958	Fecal-658	Fecal-512	Sashimi-1062	Sashimi-1118	Fecal-912	Sashimi-1061	L4	Sashimi-1077	Fecal-498	Fecal-378	Fecal-320	Fecal-186	Fecal-719	Fecal-600
159469T	0	11731	10114	10522	10514	10514	13616	10748	11699	13500	15525	15525	16219	16719	16679	17069	17055	17058	17085	17095	17059	17058	20363	21179	21098	37128	32349	32358	20311	20158	21181	21166	22045	20947	21309	21309	21277	21272	21271	21274	21269	21286	21295	21298	21283	21303	21282	21297	21285
SaladVeg-1756	11731	0	11248	11517	11509	11509	13908	13354	13183	13729	16587	16587	17165	17719	17677	18869	18852	18855	18886	18897	18858	18857	21166	21127	21041	37218	32403	32408	20041	19937	21181	21165	21728	20831	21237	21237	21216	21211	21209	21211	21210	21223	21234	21236	21222	21242	21221	21234	21224
Sashimi-1667	10114	11248	0	8444	8434	8434	13148	10953	11511	13036	15422	15422	16167	16603	16563	17277	17261	17264	17296	17305	17266	17265	20131	21005	20923	36989	32181	32190	20251	20173	21106	21091	22339	20840	21135	21135	21104	21101	21101	21103	21100	21113	21124	21127	21112	21134	21113	21126	21114
Sashimi-1111	10522	11517	8444	0	54	54	10935	10070	10356	13290	15116	15116	16083	16437	16397	16545	16529	16532	16563	16571	16531	16530	19259	20130	20049	36156	31318	31325	19293	18976	20166	20151	21368	20011	20261	20261	20233	20227	20227	20229	20226	20239	20250	20252	20238	20259	20237	20250	20240
Sashimi-1084	10514	11509	8434	54	0	0	10925	10060	10346	13282	15104	15104	16072	16426	16386	16535	16519	16522	16553	16561	16521	16520	19249	20120	20039	36146	31308	31315	19283	18966	20156	20141	21358	20002	20251	20251	20223	20217	20217	20219	20216	20229	20240	20242	20228	20249	20227	20240	20230
Sashimi-1085	10514	11509	8434	54	0	0	10925	10060	10346	13282	15104	15104	16072	16426	16386	16535	16519	16522	16553	16561	16521	16520	19249	20120	20039	36146	31308	31315	19283	18966	20156	20141	21358	20002	20251	20251	20223	20217	20217	20219	20216	20229	20240	20242	20228	20249	20227	20240	20230
Fecal-372	13616	13908	13148	10935	10925	10925	0	10627	11520	15745	17365	17365	16857	17769	17727	18976	18962	18965	18996	19004	18962	18961	19500	20132	20060	36012	31287	31294	18148	17693	19981	19968	21123	19089	20268	20268	20238	20234	20236	20236	20231	20246	20257	20259	20245	20263	20248	20259	20247
Sashimi-1050	10748	13354	10953	10070	10060	10060	10627	0	11798	13767	15113	15113	15659	16130	16088	16818	16804	16807	16838	16846	16806	16805	19481	20273	20195	36345	31546	31557	19495	19369	20369	20353	21612	20031	20398	20398	20371	20365	20365	20367	20362	20377	20388	20390	20376	20398	20379	20390	20378
SaladVeg-1725	11699	13183	11511	10356	10346	10346	11520	11798	0	12786	14760	14760	15522	15634	15593	17658	17644	17647	17676	17684	17645	17644	19709	20477	20405	36882	31917	31928	20172	20242	20462	20444	21505	20306	20610	20610	20577	20572	20572	20574	20569	20586	20595	20598	20583	20603	20586	20597	20583
CutFruit-1771	13500	13729	13036	13290	13282	13282	15745	13767	12786	0	15918	15918	16482	16275	16236	16478	16460	16463	16489	16500	16463	16462	18126	19121	19037	35480	30400	30411	19004	18982	19149	19133	20129	19101	19239	19239	19213	19208	19209	19210	19207	19220	19231	19233	19219	19240	19220	19236	19221
Sashimi-1066	15525	16587	15422	15116	15104	15104	17365	15113	14760	15918	0	0	13984	13956	13916	16957	16941	16944	16971	16981	16942	16941	17634	18602	18524	35326	30337	30347	18844	19066	18713	18697	20636	18954	18729	18729	18698	18691	18692	18695	18690	18707	18716	18719	18704	18726	18707	18718	18704
Sashimi-1065	15525	16587	15422	15116	15104	15104	17365	15113	14760	15918	0	0	13984	13956	13916	16957	16941	16944	16971	16981	16942	16941	17634	18602	18524	35326	30337	30347	18844	19066	18713	18697	20636	18954	18729	18729	18698	18691	18692	18695	18690	18707	18716	18719	18704	18726	18707	18718	18704
Sashimi-1096	16219	17165	16167	16083	16072	16072	16857	15659	15522	16482	13984	13984	0	1400	1360	18951	18936	18939	18964	18975	18937	18936	18808	19884	19805	36092	31368	31378	19302	19441	18364	18348	18406	11618	20017	20017	19989	19984	19983	19986	19981	19998	20007	20009	19993	20016	19998	20007	19996
Sashimi-1094	16719	17719	16603	16437	16426	16426	17769	16130	15634	16275	13956	13956	1400	0	110	19157	19142	19145	19170	19181	19143	19142	18682	19762	19687	36238	31198	31208	19916	20147	17686	17669	18929	12616	19891	19891	19867	19862	19861	19864	19859	19876	19885	19887	19873	19894	19876	19883	19874
Sashimi-1046	16679	17677	16563	16397	16386	16386	17727	16088	15593	16236	13916	13916	1360	110	0	19116	19101	19104	19129	19140	19102	19101	18639	19719	19644	36200	31161	31171	19873	20106	17645	17629	18886	12572	19848	19848	19824	19819	19818	19821	19816	19833	19842	19844	19830	19851	19833	19840	19831
Sashimi-1112	17069	18869	17277	16545	16535	16535	18976	16818	17658	16478	16957	16957	18951	19157	19116	0	144	147	194	202	165	164	14014	14096	14024	30462	25582	25593	14113	14152	14518	14503	18543	16636	14230	14230	14195	14189	14188	14189	14188	14201	14212	14215	14200	14222	14201	14216	14203
Sashimi-1063	17055	18852	17261	16529	16519	16519	18962	16804	17644	16460	16941	16941	18936	19142	19101	144	0	23	178	186	149	148	14000	14080	14010	30444	25564	25575	14099	14138	14504	14489	18529	16622	14216	14216	14181	14175	14174	14175	14174	14187	14198	14201	14186	14208	14187	14202	14189
Sashimi-1091	17058	18855	17264	16532	16522	16522	18965	16807	17647	16463	16944	16944	18939	19145	19104	147	23	0	181	189	152	151	14003	14083	14013	30449	25569	25580	14102	14141	14507	14492	18532	16625	14219	14219	14184	14178	14177	14178	14177	14190	14201	14204	14189	14211	14190	14205	14192
Fecal-478	17085	18886	17296	16563	16553	16553	18996	16838	17676	16489	16971	16971	18964	19170	19129	194	178	181	0	48	143	142	14032	14112	14040	30475	25595	25606	14129	14168	14534	14519	18561	16652	14246	14246	14211	14205	14204	14205	14204	14217	14228	14231	14216	14238	14217	14232	14219
Sashimi-1651	17095	18897	17305	16571	16561	16561	19004	16846	17684	16500	16981	16981	18975	19181	19140	202	186	189	48	0	151	150	14042	14122	14050	30483	25603	25614	14139	14178	14544	14529	18571	16662	14256	14256	14221	14215	14214	14215	14214	14227	14238	14241	14226	14248	14227	14242	14229
Sashimi-1033	17059	18858	17266	16531	16521	16521	18962	16806	17645	16463	16942	16942	18937	19143	19102	165	149	152	143	151	0	1	14003	14085	14013	30448	25568	25579	14102	14141	14507	14492	18533	16625	14219	14219	14184	14178	14177	14178	14177	14190	14201	14204	14189	14211	14190	14205	14192
Sashimi-1035	17058	18857	17265	16530	16520	16520	18961	16805	17644	16462	16941	16941	18936	19142	19101	164	148	151	142	150	1	0	14002	14084	14012	30447	25567	25578	14101	14140	14506	14491	18532	16624	14218	14218	14183	14177	14176	14177	14176	14189	14200	14203	14188	14210	14189	14204	14191
Fecal-587	20363	21166	20131	19259	19249	19249	19500	19481	19709	18126	17634	17634	18808	18682	18639	14014	14000	14003	14032	14042	14003	14002	0	4080	4001	22928	17177	17188	5900	6717	6128	6108	9566	10895	4210	4210	4178	4172	4176	4174	4171	4188	4195	4198	4183	4205	4186	4201	4184
Fecal-622	21179	21127	21005	20130	20120	20120	20132	20273	20477	19121	18602	18602	19884	19762	19719	14096	14080	14083	14112	14122	14085	14084	4080	0	607	19352	13609	13620	2612	3187	2901	2881	9627	8755	976	976	941	935	939	937	934	951	958	961	946	968	949	964	947
Sashimi-1072	21098	21041	20923	20049	20039	20039	20060	20195	20405	19037	18524	18524	19805	19687	19644	14024	14010	14013	14040	14050	14013	14012	4001	607	0	19496	13701	13712	2294	3279	2829	2809	9545	8651	907	907	872	866	870	868	865	882	889	892	877	899	880	895	880
L3	37128	37218	36989	36156	36146	36146	36012	36345	36882	35480	35326	35326	36092	36238	36200	30462	30444	30449	30475	30483	30448	30447	22928	19352	19496	0	6070	6078	19456	19368	20035	20014	26266	24976	19827	19827	19792	19789	19793	19791	19786	19803	19812	19813	19800	19820	19803	19816	19803
L8	32349	32403	32181	31318	31308	31308	31287	31546	31917	30400	30337	30337	31368	31198	31161	25582	25564	25569	25595	25603	25568	25567	17177	13609	13701	6070	0	72	14330	14342	14660	14639	21074	20236	14070	14070	14038	14035	14039	14037	14032	14049	14058	14060	14046	14067	14049	14062	14049
L1	32358	32408	32190	31325	31315	31315	31294	31557	31928	30411	30347	30347	31378	31208	31171	25593	25575	25580	25606	25614	25579	25578	17188	13620	13712	6078	72	0	14339	14351	14671	14650	21085	20247	14081	14081	14049	14046	14050	14048	14043	14060	14069	14071	14057	14078	14060	14073	14060
Sashimi-1721	20311	20041	20251	19293	19283	19283	18148	19495	20172	19004	18844	18844	19302	19916	19873	14113	14099	14102	14129	14139	14102	14101	5900	2612	2294	19456	14330	14339	0	1435	3128	3108	9174	8142	2859	2859	2825	2821	2825	2823	2820	2837	2844	2846	2832	2854	2835	2850	2835
Sashimi-1044	20158	19937	20173	18976	18966	18966	17693	19369	20242	18982	19066	19066	19441	20147	20106	14152	14138	14141	14168	14178	14141	14140	6717	3187	3279	19368	14342	14351	1435	0	3689	3669	9407	8316	3620	3620	3584	3580	3584	3582	3579	3596	3603	3605	3591	3613	3594	3609	3594
L9	21181	21181	21106	20166	20156	20156	19981	20369	20462	19149	18713	18713	18364	17686	17645	14518	14504	14507	14534	14544	14507	14506	6128	2901	2829	20035	14660	14671	3128	3689	0	112	8810	7246	2985	2985	2952	2946	2950	2948	2945	2962	2969	2971	2957	2979	2960	2971	2960
Sashimi-1049	21166	21165	21091	20151	20141	20141	19968	20353	20444	19133	18697	18697	18348	17669	17629	14503	14489	14492	14519	14529	14492	14491	6108	2881	2809	20014	14639	14650	3108	3669	112	0	8790	7226	2965	2965	2932	2926	2930	2928	2925	2942	2949	2951	2937	2959	2940	2951	2940
Sashimi-1051	22045	21728	22339	21368	21358	21358	21123	21612	21505	20129	20636	20636	18406	18929	18886	18543	18529	18532	18561	18571	18533	18532	9566	9627	9545	26266	21074	21085	9174	9407	8810	8790	0	11322	9761	9761	9730	9724	9728	9724	9723	9739	9747	9749	9735	9756	9736	9750	9735
L6	20947	20831	20840	20011	20002	20002	19089	20031	20306	19101	18954	18954	11618	12616	12572	16636	16622	16625	16652	16662	16625	16624	10895	8755	8651	24976	20236	20247	8142	8316	7246	7226	11322	0	8827	8827	8642	8635	8639	8637	8632	8647	8656	8658	8642	8664	8645	8658	8644
Fecal-958	21309	21237	21135	20261	20251	20251	20268	20398	20610	19239	18729	18729	20017	19891	19848	14230	14216	14219	14246	14256	14219	14218	4210	976	907	19827	14070	14081	2859	3620	2985	2965	9761	8827	0	0	776	771	773	773	770	787	794	797	782	804	783	798	785
Fecal-658	21309	21237	21135	20261	20251	20251	20268	20398	20610	19239	18729	18729	20017	19891	19848	14230	14216	14219	14246	14256	14219	14218	4210	976	907	19827	14070	14081	2859	3620	2985	2965	9761	8827	0	0	776	771	773	773	770	787	794	797	782	804	783	798	785
Fecal-512	21277	21216	21104	20233	20223	20223	20238	20371	20577	19213	18698	18698	19989	19867	19824	14195	14181	14184	14211	14221	14184	14183	4178	941	872	19792	14038	14049	2825	3584	2952	2932	9730	8642	776	776	0	87	91	89	90	107	114	117	102	124	105	120	105
Sashimi-1062	21272	21211	21101	20227	20217	20217	20234	20365	20572	19208	18691	18691	19984	19862	19819	14189	14175	14178	14205	14215	14178	14177	4172	935	866	19789	14035	14046	2821	3580	2946	2926	9724	8635	771	771	87	0	70	68	83	100	107	110	95	117	98	113	98
Sashimi-1118	21271	21209	21101	20227	20217	20217	20236	20365	20572	19209	18692	18692	19983	19861	19818	14188	14174	14177	14204	14214	14177	14176	4176	939	870	19793	14039	14050	2825	3584	2950	2930	9728	8639	773	773	91	70	0	56	87	104	111	114	99	121	102	117	102
Fecal-912	21274	21211	21103	20229	20219	20219	20236	20367	20574	19210	18695	18695	19986	19864	19821	14189	14175	14178	14205	14215	14178	14177	4174	937	868	19791	14037	14048	2823	3582	2948	2928	9724	8637	773	773	89	68	56	0	85	102	109	112	97	119	100	115	100
Sashimi-1061	21269	21210	21100	20226	20216	20216	20231	20362	20569	19207	18690	18690	19981	19859	19816	14188	14174	14177	14204	14214	14177	14176	4171	934	865	19786	14032	14043	2820	3579	2945	2925	9723	8632	770	770	90	83	87	85	0	89	96	99	84	106	87	102	87
L4	21286	21223	21113	20239	20229	20229	20246	20377	20586	19220	18707	18707	19998	19876	19833	14201	14187	14190	14217	14227	14190	14189	4188	951	882	19803	14049	14060	2837	3596	2962	2942	9739	8647	787	787	107	100	104	102	89	0	111	114	99	121	102	117	102
Sashimi-1077	21295	21234	21124	20250	20240	20240	20257	20388	20595	19231	18716	18716	20007	19885	19842	14212	14198	14201	14228	14238	14201	14200	4195	958	889	19812	14058	14069	2844	3603	2969	2949	9747	8656	794	794	114	107	111	109	96	111	0	43	106	128	109	124	109
Fecal-498	21298	21236	21127	20252	20242	20242	20259	20390	20598	19233	18719	18719	20009	19887	19844	14215	14201	14204	14231	14241	14204	14203	4198	961	892	19813	14060	14071	2846	3605	2971	2951	9749	8658	797	797	117	110	114	112	99	114	43	0	109	131	112	127	112
Fecal-378	21283	21222	21112	20238	20228	20228	20245	20376	20583	19219	18704	18704	19993	19873	19830	14200	14186	14189	14216	14226	14189	14188	4183	946	877	19800	14046	14057	2832	3591	2957	2937	9735	8642	782	782	102	95	99	97	84	99	106	109	0	114	95	110	95
Fecal-320	21303	21242	21134	20259	20249	20249	20263	20398	20603	19240	18726	18726	20016	19894	19851	14222	14208	14211	14238	14248	14211	14210	4205	968	899	19820	14067	14078	2854	3613	2979	2959	9756	8664	804	804	124	117	121	119	106	121	128	131	114	0	117	132	117
Fecal-186	21282	21221	21113	20237	20227	20227	20248	20379	20586	19220	18707	18707	19998	19876	19833	14201	14187	14190	14217	14227	14190	14189	4186	949	880	19803	14049	14060	2835	3594	2960	2940	9736	8645	783	783	105	98	102	100	87	102	109	112	95	117	0	63	98
Fecal-719	21297	21234	21126	20250	20240	20240	20259	20390	20597	19236	18718	18718	20007	19883	19840	14216	14202	14205	14232	14242	14205	14204	4201	964	895	19816	14062	14073	2850	3609	2971	2951	9750	8658	798	798	120	113	117	115	102	117	124	127	110	132	63	0	113
Fecal-600	21285	21224	21114	20240	20230	20230	20247	20378	20583	19221	18704	18704	19996	19874	19831	14203	14189	14192	14219	14229	14192	14191	4184	947	880	19803	14049	14060	2835	3594	2960	2940	9735	8644	785	785	105	98	102	100	87	102	109	112	95	117	98	113	0
Fecal-649	21297	21240	21128	20253	20243	20243	20261	20391	20601	19237	18722	18722	20009	19887	19844	14219	14205	14208	14235	14245	14208	14207	4206	969	900	19822	14068	14079	2854	3613	2980	2960	9758	8656	805	805	125	118	122	120	107	122	129	132	115	137	118	133	118
Fecal-331	21291	21233	21122	20246	20236	20236	20253	20385	20591	19230	18714	18714	20003	19881	19838	14207	14193	14196	14223	14233	14196	14195	4194	957	888	19810	14056	14067	2842	3601	2968	2948	9746	8650	793	793	113	106	110	108	95	110	117	120	103	125	106	121	106
Sashimi-1669	21294	21236	21125	20249	20239	20239	20256	20388	20594	19233	18717	18717	20006	19884	19841	14210	14196	14199	14226	14236	14199	14198	4197	960	891	19813	14059	14070	2845	3604	2971	2951	9749	8653	796	796	116	109	113	111	98	113	120	123	106	128	109	124	109
Fecal-276	21296	21238	21127	20251	20241	20241	20258	20390	20596	19235	18719	18719	20008	19886	19843	14212	14198	14201	14228	14238	14201	14200	4199	962	893	19815	14061	14072	2847	3606	2973	2953	9751	8655	798	798	118	111	115	113	100	115	122	125	108	130	111	126	111
[truncated: 4 more columns]

## Sheet: Table S5
Table S5. Heatmap of pairwise comparison 191 phosphotransferase system (PTS) operons from 7 Lactococcus species
Species		L. raffinolactis	L. paracamosus	L. camosus	L. piscium	L. garvieae	L. garvieae	L. lactis	L. garvieae	L. garvieae	L. petauri	L. petauri	L. petauri	L. petauri	L. petauri	L. petauri	L. petauri	L. petauri	L. petauri	L. petauri	L. petauri	L. petauri	L. petauri	L. petauri	L. petauri	L. petauri	L. petauri	L. petauri	L. petauri	L. petauri	L. petauri	L. petauri	L. petauri	L. petauri	L. petauri	L. petauri	L. petauri	L. petauri	L. petauri	L. petauri	L. petauri	L. petauri	L. petauri	L. petauri	L. petauri	L. petauri	L. petauri	L. petauri	L. petauri
	Strain name	S822	TMW_2.1615	TMW_2.1612	MKFS47	Tac2	Sashimi-1038	CV56	Sashimi-1688	lg38	Y35-2	Y20	Y60-2	MAM 59	Fecal-372	TM115-189	Sashimi-1112	Sashimi-1035	Sashimi-1091	Fecal-478	Sashimi-1651	Sashimi-1063	Sashimi-1033	DD01	RJAA.1	CutFruit-1771	SaladVeg-1756	Sashimi-1050	Sashimi-1084	Sashimi-1085	Sashimi-1111	159469 (type strain)	12DB22928	1001095IJ_161003_C7	Sashimi-1667	BA06/02135-4	BA06/02259	DSM109777	18DB43829	SaladVeg-1725	LG4	BA06/02145-1	BA06/02132-1	P04-8864	M17100408 FF4i7	396/02b	ICM07-00732	LG3	DICM15-00195
L. raffinolactis	S822	100	73.88	74.25	74.944	68.044	68.044	68.044	67.932	67.932	68.044	68.044	68.044	68.512	68.512	68.512	68.362	68.362	68.362	68.362	68.362	68.362	68.362	68.512	68.212	68.212	68.165	68.189	68.315	68.315	68.315	68.413	68.212	68.512	68.287	68.287	68.311	68.287	68.287	68.287	68.287	68.287	68.287	68.287	68.287	68.287	68.287	68.287	68.287
L. paracamosus	TMW_2.1615	73.88	100	93.137	92.682	69.18	69.212	69.212	69.104	69.104	69.212	69.212	69.212	68.838	68.838	68.838	68.863	68.863	68.863	68.863	68.863	68.863	68.863	68.755	69.028	68.92	68.729	68.838	68.894	68.894	68.894	69.002	68.92	68.838	68.781	68.781	69.002	69.002	69.002	69.002	69.002	69.002	69.002	69.002	69.002	69.002	69.002	69.002	69.002
L. camosus	TMW_2.1612	74.25	93.137	100	95.555	69.082	69.169	69.169	69.063	69.063	69.169	69.169	69.169	68.618	68.618	68.618	68.569	68.569	68.569	68.569	68.569	68.569	68.569	68.462	69.142	69.034	69.034	69.142	69.199	69.199	69.199	68.96	69.034	68.618	68.971	68.971	69.116	69.116	69.116	69.116	69.116	69.116	69.116	69.116	69.116	69.116	69.116	69.116	69.116
L. piscium	MKFS47	74.944	92.682	95.555	100	69.122	69.049	69.049	68.947	68.947	69.049	69.049	69.049	68.466	68.466	68.466	68.491	68.491	68.491	68.491	68.491	68.491	68.491	68.388	68.647	68.545	68.466	68.569	68.623	68.623	68.623	68.804	68.545	68.466	68.413	68.413	68.623	68.623	68.623	68.623	68.623	68.623	68.623	68.623	68.623	68.623	68.623	68.623	68.623
L. garvieae	Tac2	68.044	69.18	69.082	69.122	100	98.441	98.682	98.552	98.627	98.775	98.775	98.775	70.542	70.579	70.526	70.489	70.526	70.526	70.526	70.526	70.526	70.526	70.729	70.534	70.554	70.483	70.479	70.607	70.607	70.607	70.532	70.628	70.575	70.512	70.493	70.618	70.47	70.47	70.433	70.452	70.433	70.433	70.502	70.502	70.502	70.502	70.502	70.502
L. garvieae	Sashimi-1038	68.044	69.212	69.169	69.049	98.441	100	99.462	98.942	98.979	98.701	98.701	98.701	70.55	70.587	70.526	70.489	70.526	70.526	70.526	70.526	70.526	70.526	70.729	70.534	70.547	70.483	70.479	70.607	70.607	70.607	70.54	70.62	70.597	70.519	70.501	70.618	70.47	70.47	70.433	70.452	70.433	70.433	70.539	70.539	70.539	70.539	70.539	70.539
L. lactis	CV56	68.044	69.212	69.169	69.049	98.682	99.462	100	98.664	98.738	98.905	98.905	98.905	70.502	70.539	70.478	70.441	70.478	70.478	70.478	70.478	70.478	70.478	70.681	70.448	70.461	70.435	70.393	70.521	70.521	70.521	70.455	70.535	70.512	70.434	70.415	70.57	70.422	70.422	70.385	70.403	70.385	70.385	70.491	70.491	70.491	70.491	70.491	70.491
L. garvieae	Sashimi-1688	67.932	69.104	69.063	68.947	98.552	98.942	98.664	100	99.87	99.388	99.388	99.388	70.494	70.531	70.47	70.433	70.47	70.47	70.47	70.47	70.47	70.47	70.674	70.478	70.491	70.428	70.417	70.551	70.551	70.551	70.479	70.564	70.501	70.525	70.506	70.562	70.414	70.414	70.377	70.396	70.377	70.377	70.545	70.545	70.545	70.545	70.545	70.545
L. garvieae	lg38	67.932	69.104	69.063	68.947	98.627	98.979	98.738	99.87	100	99.48	99.48	99.48	70.555	70.593	70.531	70.494	70.531	70.531	70.531	70.531	70.531	70.531	70.735	70.539	70.552	70.465	70.479	70.612	70.612	70.612	70.54	70.625	70.562	70.525	70.506	70.623	70.476	70.476	70.438	70.457	70.438	70.438	70.545	70.545	70.545	70.545	70.545	70.545
L. petauri	Y35-2	68.044	69.212	69.169	69.049	98.775	98.701	98.905	99.388	99.48	100	100	100	70.558	70.595	70.534	70.496	70.534	70.534	70.534	70.534	70.534	70.534	70.737	70.541	70.554	70.504	70.524	70.652	70.652	70.652	70.548	70.628	70.564	70.527	70.508	70.625	70.478	70.478	70.441	70.459	70.441	70.441	70.547	70.547	70.547	70.547	70.547	70.547
L. petauri	Y20	68.044	69.212	69.169	69.049	98.775	98.701	98.905	99.388	99.48	100	100	100	70.558	70.595	70.534	70.496	70.534	70.534	70.534	70.534	70.534	70.534	70.737	70.541	70.554	70.504	70.524	70.652	70.652	70.652	70.548	70.628	70.564	70.527	70.508	70.625	70.478	70.478	70.441	70.459	70.441	70.441	70.547	70.547	70.547	70.547	70.547	70.547
L. petauri	Y60-2	68.044	69.212	69.169	69.049	98.775	98.701	98.905	99.388	99.48	100	100	100	70.558	70.595	70.534	70.496	70.534	70.534	70.534	70.534	70.534	70.534	70.737	70.541	70.554	70.504	70.524	70.652	70.652	70.652	70.548	70.628	70.564	70.527	70.508	70.625	70.478	70.478	70.441	70.459	70.441	70.441	70.547	70.547	70.547	70.547	70.547	70.547
L. petauri	MAM 59	68.512	68.838	68.618	68.466	70.542	70.55	70.502	70.494	70.555	70.558	70.558	70.558	100	99.926	99.407	99.333	99.37	99.37	99.37	99.37	99.37	99.37	99.296	99.185	99.055	98.87	98.629	99.222	99.222	99.222	98.611	98.889	99	98.926	98.944	98.778	98.703	98.703	98.703	98.685	98.666	98.666	98.851	98.851	98.851	98.851	98.851	98.851
L. petauri	Fecal-372	68.512	68.838	68.618	68.466	70.579	70.587	70.539	70.531	70.593	70.595	70.595	70.595	99.926	100	99.5	99.426	99.463	99.463	99.463	99.463	99.463	99.463	99.388	99.277	99.148	98.962	98.703	99.314	99.314	99.314	98.703	98.981	99.092	98.999	99.018	98.87	98.795	98.795	98.795	98.777	98.758	98.758	98.925	98.925	98.925	98.925	98.925	98.925
L. petauri	TM115-189	68.512	68.838	68.618	68.466	70.526	70.526	70.478	70.47	70.531	70.534	70.534	70.534	99.407	99.5	100	99.741	99.778	99.778	99.778	99.778	99.778	99.778	99.518	99.222	99.278	99.129	98.741	99.074	99.074	99.074	98.685	99.074	99.296	98.778	98.796	99	98.889	98.889	98.889	98.87	98.852	98.852	98.944	98.944	98.944	98.944	98.944	98.944
L. petauri	Sashimi-1112	68.362	68.863	68.569	68.491	70.489	70.489	70.441	70.433	70.494	70.496	70.496	70.496	99.333	99.426	99.741	100	99.963	99.963	99.963	99.963	99.963	99.963	99.444	99.111	99.167	99.018	98.629	99	99	99	98.574	99	99.185	98.666	98.685	98.889	98.778	98.778	98.778	98.759	98.741	98.741	98.832	98.832	98.832	98.832	98.832	98.832
L. petauri	Sashimi-1035	68.362	68.863	68.569	68.491	70.526	70.526	70.478	70.47	70.531	70.534	70.534	70.534	99.37	99.463	99.778	99.963	100	100	100	100	100	100	99.481	99.148	99.204	99.055	98.666	99.037	99.037	99.037	98.611	99.037	99.222	98.703	98.722	98.926	98.815	98.815	98.815	98.796	98.778	98.778	98.87	98.87	98.87	98.87	98.87	98.87
L. petauri	Sashimi-1091	68.362	68.863	68.569	68.491	70.526	70.526	70.478	70.47	70.531	70.534	70.534	70.534	99.37	99.463	99.778	99.963	100	100	100	100	100	100	99.481	99.148	99.204	99.055	98.666	99.037	99.037	99.037	98.611	99.037	99.222	98.703	98.722	98.926	98.815	98.815	98.815	98.796	98.778	98.778	98.87	98.87	98.87	98.87	98.87	98.87
L. petauri	Fecal-478	68.362	68.863	68.569	68.491	70.526	70.526	70.478	70.47	70.531	70.534	70.534	70.534	99.37	99.463	99.778	99.963	100	100	100	100	100	100	99.481	99.148	99.204	99.055	98.666	99.037	99.037	99.037	98.611	99.037	99.222	98.703	98.722	98.926	98.815	98.815	98.815	98.796	98.778	98.778	98.87	98.87	98.87	98.87	98.87	98.87
L. petauri	Sashimi-1651	68.362	68.863	68.569	68.491	70.526	70.526	70.478	70.47	70.531	70.534	70.534	70.534	99.37	99.463	99.778	99.963	100	100	100	100	100	100	99.481	99.148	99.204	99.055	98.666	99.037	99.037	99.037	98.611	99.037	99.222	98.703	98.722	98.926	98.815	98.815	98.815	98.796	98.778	98.778	98.87	98.87	98.87	98.87	98.87	98.87
L. petauri	Sashimi-1063	68.362	68.863	68.569	68.491	70.526	70.526	70.478	70.47	70.531	70.534	70.534	70.534	99.37	99.463	99.778	99.963	100	100	100	100	100	100	99.481	99.148	99.204	99.055	98.666	99.037	99.037	99.037	98.611	99.037	99.222	98.703	98.722	98.926	98.815	98.815	98.815	98.796	98.778	98.778	98.87	98.87	98.87	98.87	98.87	98.87
L. petauri	Sashimi-1033	68.362	68.863	68.569	68.491	70.526	70.526	70.478	70.47	70.531	70.534	70.534	70.534	99.37	99.463	99.778	99.963	100	100	100	100	100	100	99.481	99.148	99.204	99.055	98.666	99.037	99.037	99.037	98.611	99.037	99.222	98.703	98.722	98.926	98.815	98.815	98.815	98.796	98.778	98.778	98.87	98.87	98.87	98.87	98.87	98.87
L. petauri	DD01	68.512	68.755	68.462	68.388	70.729	70.729	70.681	70.674	70.735	70.737	70.737	70.737	99.296	99.388	99.518	99.444	99.481	99.481	99.481	99.481	99.481	99.481	100	99.222	99.204	99.018	98.815	99.259	99.259	99.259	98.722	99.148	99.296	98.778	98.796	99.074	98.741	98.741	98.741	98.722	98.703	98.703	98.758	98.758	98.758	98.758	98.758	98.758
L. petauri	RJAA.1	68.212	69.028	69.142	68.647	70.534	70.534	70.448	70.478	70.539	70.541	70.541	70.541	99.185	99.277	99.222	99.111	99.148	99.148	99.148	99.148	99.148	99.148	99.222	100	99.611	99.167	98.815	99.259	99.259	99.259	99.111	99.185	99.185	98.963	98.981	99.111	98.926	98.926	98.926	98.907	98.889	98.889	98.981	98.981	98.981	98.981	98.981	98.981
L. petauri	CutFruit-1771	68.212	68.92	69.034	68.545	70.554	70.547	70.461	70.491	70.552	70.554	70.554	70.554	99.055	99.148	99.278	99.167	99.204	99.204	99.204	99.204	99.204	99.204	99.204	99.611	100	99.37	98.907	99.204	99.204	99.204	98.907	99.5	99.315	99	99.018	99.092	99.092	99.092	99.092	99.074	99.055	99.055	99.203	99.203	99.203	99.203	99.203	99.203
L. petauri	SaladVeg-1756	68.165	68.729	69.034	68.466	70.483	70.483	70.435	70.428	70.465	70.504	70.504	70.504	98.87	98.962	99.129	99.018	99.055	99.055	99.055	99.055	99.055	99.055	99.018	99.167	99.37	100	98.759	99.092	99.092	99.092	98.741	99.092	98.981	98.722	98.741	98.87	98.833	98.833	98.833	98.815	98.796	98.796	98.925	98.925	98.925	98.925	98.925	98.925
L. petauri	Sashimi-1050	68.189	68.838	69.142	68.569	70.479	70.479	70.393	70.417	70.479	70.524	70.524	70.524	98.629	98.703	98.741	98.629	98.666	98.666	98.666	98.666	98.666	98.666	98.815	98.815	98.907	98.759	100	98.815	98.815	98.815	99.016	98.778	98.666	98.537	98.555	98.537	98.315	98.315	98.315	98.296	98.277	98.277	98.554	98.554	98.554	98.554	98.554	98.554
L. petauri	Sashimi-1084	68.315	68.894	69.199	68.623	70.607	70.607	70.521	70.551	70.612	70.652	70.652	70.652	99.222	99.314	99.074	99	99.037	99.037	99.037	99.037	99.037	99.037	99.259	99.259	99.204	99.092	98.815	100	100	100	98.833	99.148	99	98.852	98.87	98.852	98.703	98.703	98.703	98.685	98.666	98.666	98.647	98.647	98.647	98.647	98.647	98.647
L. petauri	Sashimi-1085	68.315	68.894	69.199	68.623	70.607	70.607	70.521	70.551	70.612	70.652	70.652	70.652	99.222	99.314	99.074	99	99.037	99.037	99.037	99.037	99.037	99.037	99.259	99.259	99.204	99.092	98.815	100	100	100	98.833	99.148	99	98.852	98.87	98.852	98.703	98.703	98.703	98.685	98.666	98.666	98.647	98.647	98.647	98.647	98.647	98.647
L. petauri	Sashimi-1111	68.315	68.894	69.199	68.623	70.607	70.607	70.521	70.551	70.612	70.652	70.652	70.652	99.222	99.314	99.074	99	99.037	99.037	99.037	99.037	99.037	99.037	99.259	99.259	99.204	99.092	98.815	100	100	100	98.833	99.148	99	98.852	98.87	98.852	98.703	98.703	98.703	98.685	98.666	98.666	98.647	98.647	98.647	98.647	98.647	98.647
L. petauri	159469 (type strain)	68.413	69.002	68.96	68.804	70.532	70.54	70.455	70.479	70.54	70.548	70.548	70.548	98.611	98.703	98.685	98.574	98.611	98.611	98.611	98.611	98.611	98.611	98.722	99.111	98.907	98.741	99.016	98.833	98.833	98.833	100	98.981	99.055	98.87	98.889	98.833	98.685	98.685	98.685	98.666	98.648	98.648	98.74	98.74	98.74	98.74	98.74	98.74
L. petauri	12DB22928	68.212	68.92	69.034	68.545	70.628	70.62	70.535	70.564	70.625	70.628	70.628	70.628	98.889	98.981	99.074	99	99.037	99.037	99.037	99.037	99.037	99.037	99.148	99.185	99.5	99.092	98.778	99.148	99.148	99.148	98.981	100	99.444	99.129	99.148	99.222	99.074	99.074	99.074	99.055	99.037	99.037	99.185	99.185	99.185	99.185	99.185	99.185
L. petauri	1001095IJ_161003_C7	68.512	68.838	68.618	68.466	70.575	70.597	70.512	70.501	70.562	70.564	70.564	70.564	99	99.092	99.296	99.185	99.222	99.222	99.222	99.222	99.222	99.222	99.296	99.185	99.315	98.981	98.666	99	99	99	99.055	99.444	100	99.241	99.259	99.185	99.037	99.037	99.037	99.018	99	99	99.11	99.11	99.11	99.11	99.11	99.11
L. petauri	Sashimi-1667	68.287	68.781	68.971	68.413	70.512	70.519	70.434	70.525	70.525	70.527	70.527	70.527	98.926	98.999	98.778	98.666	98.703	98.703	98.703	98.703	98.703	98.703	98.778	98.963	99	98.722	98.537	98.852	98.852	98.852	98.87	99.129	99.241	100	99.907	98.852	98.833	98.833	98.833	98.815	98.796	98.796	99.222	99.222	99.222	99.222	99.222	99.222
L. petauri	BA06/02135-4	68.287	68.781	68.971	68.413	70.493	70.501	70.415	70.506	70.506	70.508	70.508	70.508	98.944	99.018	98.796	98.685	98.722	98.722	98.722	98.722	98.722	98.722	98.796	98.981	99.018	98.741	98.555	98.87	98.87	98.87	98.889	99.148	99.259	99.907	100	98.87	98.852	98.852	98.852	98.833	98.815	98.815	99.24	99.24	99.24	99.24	99.24	99.24
L. petauri	BA06/02259	68.311	69.002	69.116	68.623	70.618	70.618	70.57	70.562	70.623	70.625	70.625	70.625	98.778	98.87	99	98.889	98.926	98.926	98.926	98.926	98.926	98.926	99.074	99.111	99.092	98.87	98.537	98.852	98.852	98.852	98.833	99.222	99.185	98.852	98.87	100	99.37	99.37	99.352	99.352	99.333	99.333	99.351	99.351	99.351	99.351	99.351	99.351
L. petauri	DSM109777	68.287	69.002	69.116	68.623	70.47	70.47	70.422	70.414	70.476	70.478	70.478	70.478	98.703	98.795	98.889	98.778	98.815	98.815	98.815	98.815	98.815	98.815	98.741	98.926	99.092	98.833	98.315	98.703	98.703	98.703	98.685	99.074	99.037	98.833	98.852	99.37	100	100	99.944	99.981	99.963	99.963	99.444	99.444	99.444	99.444	99.444	99.444
L. petauri	18DB43829	68.287	69.002	69.116	68.623	70.47	70.47	70.422	70.414	70.476	70.478	70.478	70.478	98.703	98.795	98.889	98.778	98.815	98.815	98.815	98.815	98.815	98.815	98.741	98.926	99.092	98.833	98.315	98.703	98.703	98.703	98.685	99.074	99.037	98.833	98.852	99.37	100	100	99.944	99.981	99.963	99.963	99.444	99.444	99.444	99.444	99.444	99.444
L. petauri	SaladVeg-1725	68.287	69.002	69.116	68.623	70.433	70.433	70.385	70.377	70.438	70.441	70.441	70.441	98.703	98.795	98.889	98.778	98.815	98.815	98.815	98.815	98.815	98.815	98.741	98.926	99.092	98.833	98.315	98.703	98.703	98.703	98.685	99.074	99.037	98.833	98.852	99.352	99.944	99.944	100	99.963	99.944	99.944	99.426	99.426	99.426	99.426	99.426	99.426
L. petauri	LG4	68.287	69.002	69.116	68.623	70.452	70.452	70.403	70.396	70.457	70.459	70.459	70.459	98.685	98.777	98.87	98.759	98.796	98.796	98.796	98.796	98.796	98.796	98.722	98.907	99.074	98.815	98.296	98.685	98.685	98.685	98.666	99.055	99.018	98.815	98.833	99.352	99.981	99.981	99.963	100	99.981	99.981	99.426	99.426	99.426	99.426	99.426	99.426
L. petauri	BA06/02145-1	68.287	69.002	69.116	68.623	70.433	70.433	70.385	70.377	70.438	70.441	70.441	70.441	98.666	98.758	98.852	98.741	98.778	98.778	98.778	98.778	98.778	98.778	98.703	98.889	99.055	98.796	98.277	98.666	98.666	98.666	98.648	99.037	99	98.796	98.815	99.333	99.963	99.963	99.944	99.981	100	99.963	99.407	99.407	99.407	99.407	99.407	99.407
L. petauri	BA06/02132-1	68.287	69.002	69.116	68.623	70.433	70.433	70.385	70.377	70.438	70.441	70.441	70.441	98.666	98.758	98.852	98.741	98.778	98.778	98.778	98.778	98.778	98.778	98.703	98.889	99.055	98.796	98.277	98.666	98.666	98.666	98.648	99.037	99	98.796	98.815	99.333	99.963	99.963	99.944	99.981	99.963	100	99.407	99.407	99.407	99.407	99.407	99.407
L. petauri	P04-8864	68.287	69.002	69.116	68.623	70.502	70.539	70.491	70.545	70.545	70.547	70.547	70.547	98.851	98.925	98.944	98.832	98.87	98.87	98.87	98.87	98.87	98.87	98.758	98.981	99.203	98.925	98.554	98.647	98.647	98.647	98.74	99.185	99.11	99.222	99.24	99.351	99.444	99.444	99.426	99.426	99.407	99.407	100	100	100	100	100	100
L. petauri	M17100408 FF4i7	68.287	69.002	69.116	68.623	70.502	70.539	70.491	70.545	70.545	70.547	70.547	70.547	98.851	98.925	98.944	98.832	98.87	98.87	98.87	98.87	98.87	98.87	98.758	98.981	99.203	98.925	98.554	98.647	98.647	98.647	98.74	99.185	99.11	99.222	99.24	99.351	99.444	99.444	99.426	99.426	99.407	99.407	100	100	100	100	100	100
L. petauri	396/02b	68.287	69.002	69.116	68.623	70.502	70.539	70.491	70.545	70.545	70.547	70.547	70.547	98.851	98.925	98.944	98.832	98.87	98.87	98.87	98.87	98.87	98.87	98.758	98.981	99.203	98.925	98.554	98.647	98.647	98.647	98.74	99.185	99.11	99.222	99.24	99.351	99.444	99.444	99.426	99.426	99.407	99.407	100	100	100	100	100	100
L. petauri	ICM07-00732	68.287	69.002	69.116	68.623	70.502	70.539	70.491	70.545	70.545	70.547	70.547	70.547	98.851	98.925	98.944	98.832	98.87	98.87	98.87	98.87	98.87	98.87	98.758	98.981	99.203	98.925	98.554	98.647	98.647	98.647	98.74	99.185	99.11	99.222	99.24	99.351	99.444	99.444	99.426	99.426	99.407	99.407	100	100	100	100	100	100
L. petauri	LG3	68.287	69.002	69.116	68.623	70.502	70.539	70.491	70.545	70.545	70.547	70.547	70.547	98.851	98.925	98.944	98.832	98.87	98.87	98.87	98.87	98.87	98.87	98.758	98.981	99.203	98.925	98.554	98.647	98.647	98.647	98.74	99.185	99.11	99.222	99.24	99.351	99.444	99.444	99.426	99.426	99.407	99.407	100	100	100	100	100	100
L. petauri	DICM15-00195	68.287	69.002	69.116	68.623	70.502	70.539	70.491	70.545	70.545	70.547	70.547	70.547	98.851	98.925	98.944	98.832	98.87	98.87	98.87	98.87	98.87	98.87	98.758	98.981	99.203	98.925	98.554	98.647	98.647	98.647	98.74	99.185	99.11	99.222	99.24	99.351	99.444	99.444	99.426	99.426	99.407	99.407	100	100	100	100	100	100
L. petauri	R21-91A	68.287	69.002	69.116	68.623	70.502	70.539	70.491	70.545	70.545	70.547	70.547	70.547	98.851	98.925	98.944	98.832	98.87	98.87	98.87	98.87	98.87	98.87	98.758	98.981	99.203	98.925	98.554	98.647	98.647	98.647	98.74	99.185	99.11	99.222	99.24	99.351	99.444	99.444	99.426	99.426	99.407	99.407	100	100	100	100	100	100
L. petauri	416/03b	68.287	69.002	69.116	68.623	70.502	70.539	70.491	70.545	70.545	70.547	70.547	70.547	98.851	98.925	98.944	98.832	98.87	98.87	98.87	98.87	98.87	98.87	98.758	98.981	99.203	98.925	98.554	98.647	98.647	98.647	98.74	99.185	99.11	99.222	99.24	99.351	99.444	99.444	99.426	99.426	99.407	99.407	100	100	100	100	100	100
L. petauri	R21-77-2	68.287	69.002	69.116	68.623	70.502	70.539	70.491	70.545	70.545	70.547	70.547	70.547	98.851	98.925	98.944	98.832	98.87	98.87	98.87	98.87	98.87	98.87	98.758	98.981	99.203	98.925	98.554	98.647	98.647	98.647	98.74	99.185	99.11	99.222	99.24	99.351	99.444	99.444	99.426	99.426	99.407	99.407	100	100	100	100	100	100
L. petauri	LG5	68.287	69.002	69.116	68.623	70.502	70.539	70.491	70.545	70.545	70.547	70.547	70.547	98.851	98.925	98.944	98.832	98.87	98.87	98.87	98.87	98.87	98.87	98.758	98.981	99.203	98.925	98.554	98.647	98.647	98.647	98.74	99.185	99.11	99.222	99.24	99.351	99.444	99.444	99.426	99.426	99.407	99.407	100	100	100	100	100	100
L. petauri	02-6071	68.287	69.002	69.116	68.623	70.502	70.539	70.491	70.545	70.545	70.547	70.547	70.547	98.851	98.925	98.944	98.832	98.87	98.87	98.87	98.87	98.87	98.87	98.758	98.981	99.203	98.925	98.554	98.647	98.647	98.647	98.74	99.185	99.11	99.222	99.24	99.351	99.444	99.444	99.426	99.426	99.407	99.407	100	100	100	100	100	100
L. petauri	LG_SAV_20	68.287	69.002	69.116	68.623	70.502	70.539	70.491	70.545	70.545	70.547	70.547	70.547	98.851	98.925	98.944	98.832	98.87	98.87	98.87	98.87	98.87	98.87	98.758	98.981	99.203	98.925	98.554	98.647	98.647	98.647	98.74	99.185	99.11	99.222	99.24	99.351	99.444	99.444	99.426	99.426	99.407	99.407	100	100	100	100	100	100
L. petauri	LG1	68.287	69.002	69.116	68.623	70.502	70.539	70.491	70.545	70.545	70.547	70.547	70.547	98.851	98.925	98.944	98.832	98.87	98.87	98.87	98.87	98.87	98.87	98.758	98.981	99.203	98.925	98.554	98.647	98.647	98.647	98.74	99.185	99.11	99.222	99.24	99.351	99.444	99.444	99.426	99.426	99.407	99.407	100	100	100	100	100	100
L. petauri	BA06/02414-1	68.287	69.002	69.116	68.623	70.483	70.52	70.472	70.526	70.526	70.528	70.528	70.528	98.814	98.888	98.907	98.795	98.832	98.832	98.832	98.832	98.832	98.832	98.721	98.944	99.166	98.888	98.517	98.61	98.61	98.61	98.703	99.148	99.073	99.185	99.203	99.314	99.407	99.407	99.388	99.388	99.37	99.37	99.963	99.963	99.963	99.963	99.963	99.963
L. petauri	Lp001	68.287	69.002	69.116	68.623	70.502	70.539	70.491	70.545	70.545	70.547	70.547	70.547	98.832	98.907	98.925	98.814	98.851	98.851	98.851	98.851	98.851	98.851	98.74	98.962	99.185	98.907	98.536	98.629	98.629	98.629	98.721	99.166	99.092	99.203	99.222	99.333	99.426	99.426	99.407	99.407	99.388	99.388	99.981	99.981	99.981	99.981	99.981	99.981
L. petauri	Y-LG1	68.287	69.002	69.116	68.623	70.502	70.539	70.491	70.545	70.545	70.547	70.547	70.547	98.832	98.907	98.925	98.814	98.851	98.851	98.851	98.851	98.851	98.851	98.74	98.962	99.185	98.907	98.536	98.629	98.629	98.629	98.721	99.166	99.092	99.203	99.222	99.333	99.426	99.426	99.407	99.407	99.388	99.388	99.981	99.981	99.981	99.981	99.981	99.981
L. petauri	972-95	68.287	69.002	69.116	68.623	70.502	70.539	70.491	70.545	70.545	70.547	70.547	70.547	98.832	98.907	98.925	98.814	98.851	98.851	98.851	98.851	98.851	98.851	98.74	98.962	99.185	98.907	98.536	98.629	98.629	98.629	98.721	99.166	99.092	99.203	99.222	99.333	99.426	99.426	99.407	99.407	99.388	99.388	99.981	99.981	99.981	99.981	99.981	99.981
L. petauri	L1 rainbow trout	68.287	69.002	69.116	68.623	70.502	70.539	70.491	70.545	70.545	70.547	70.547	70.547	98.832	98.907	98.925	98.814	98.851	98.851	98.851	98.851	98.851	98.851	98.74	98.962	99.185	98.907	98.536	98.629	98.629	98.629	98.721	99.166	99.092	99.203	99.222	99.333	99.426	99.426	99.407	99.407	99.388	99.388	99.981	99.981	99.981	99.981	99.981	99.981
L. petauri	KSUB4	68.287	69.002	69.116	68.623	70.502	70.539	70.491	70.545	70.545	70.547	70.547	70.547	98.832	98.907	98.925	98.814	98.851	98.851	98.851	98.851	98.851	98.851	98.74	98.962	99.185	98.907	98.536	98.629	98.629	98.629	98.721	99.166	99.092	99.203	99.222	99.333	99.426	99.426	99.407	99.407	99.388	99.388	99.981	99.981	99.981	99.981	99.981	99.981
L. petauri	S-39	68.287	69.002	69.116	68.623	70.502	70.539	70.491	70.545	70.545	70.547	70.547	70.547	98.832	98.907	98.925	98.814	98.851	98.851	98.851	98.851	98.851	98.851	98.74	98.962	99.185	98.907	98.536	98.629	98.629	98.629	98.721	99.166	99.092	99.203	99.222	99.333	99.426	99.426	99.407	99.407	99.388	99.388	99.981	99.981	99.981	99.981	99.981	99.981
L. petauri	Lg-per	68.287	69.002	69.116	68.623	70.502	70.539	70.491	70.545	70.545	70.547	70.547	70.547	98.833	98.907	98.907	98.796	98.833	98.833	98.833	98.833	98.833	98.833	98.722	98.944	99.167	98.889	98.537	98.611	98.611	98.611	98.703	99.148	99.074	99.204	99.222	99.315	99.407	99.407	99.389	99.389	99.37	99.37	99.981	99.981	99.981	99.981	99.981	99.981
L. petauri	CP1	68.287	69.002	69.116	68.623	70.502	70.539	70.491	70.545	70.545	70.547	70.547	70.547	98.833	98.907	98.907	98.796	98.833	98.833	98.833	98.833	98.833	98.833	98.722	98.944	99.167	98.889	98.537	98.611	98.611	98.611	98.703	99.148	99.074	99.204	99.222	99.315	99.407	99.407	99.389	99.389	99.37	99.37	99.981	99.981	99.981	99.981	99.981	99.981
L. petauri	LG10	68.287	69.002	69.116	68.623	70.502	70.539	70.491	70.545	70.545	70.547	70.547	70.547	98.833	98.907	98.907	98.796	98.833	98.833	98.833	98.833	98.833	98.833	98.722	98.944	99.167	98.889	98.537	98.611	98.611	98.611	98.703	99.148	99.074	99.204	99.222	99.315	99.407	99.407	99.389	99.389	99.37	99.37	99.981	99.981	99.981	99.981	99.981	99.981
L. petauri	CP2	68.287	69.002	69.116	68.623	70.502	70.539	70.491	70.545	70.545	70.547	70.547	70.547	98.833	98.907	98.907	98.796	98.833	98.833	98.833	98.833	98.833	98.833	98.722	98.944	99.167	98.889	98.537	98.611	98.611	98.611	98.703	99.148	99.074	99.204	99.222	99.315	99.407	99.407	99.389	99.389	99.37	99.37	99.981	99.981	99.981	99.981	99.981	99.981
L. petauri	2022-L296	68.287	69.002	69.116	68.623	70.502	70.539	70.491	70.545	70.545	70.547	70.547	70.547	98.833	98.907	98.907	98.796	98.833	98.833	98.833	98.833	98.833	98.833	98.722	98.944	99.167	98.889	98.537	98.611	98.611	98.611	98.703	99.148	99.074	99.204	99.222	99.315	99.407	99.407	99.389	99.389	99.37	99.37	99.981	99.981	99.981	99.981	99.981	99.981
L. petauri	D185	68.287	69.002	69.116	68.623	70.502	70.539	70.491	70.545	70.545	70.547	70.547	70.547	98.833	98.907	98.907	98.796	98.833	98.833	98.833	98.833	98.833	98.833	98.722	98.944	99.167	98.889	98.537	98.611	98.611	98.611	98.703	99.148	99.074	99.204	99.222	99.315	99.407	99.407	99.389	99.389	99.37	99.37	99.981	99.981	99.981	99.981	99.981	99.981
L. petauri	D375	68.287	69.002	69.116	68.623	70.502	70.539	70.491	70.545	70.545	70.547	70.547	70.547	98.833	98.907	98.907	98.796	98.833	98.833	98.833	98.833	98.833	98.833	98.722	98.944	99.167	98.889	98.537	98.611	98.611	98.611	98.703	99.148	99.074	99.204	99.222	99.315	99.407	99.407	99.389	99.389	99.37	99.37	99.981	99.981	99.981	99.981	99.981	99.981
L. petauri	L152	68.287	69.002	69.116	68.623	70.502	70.539	70.491	70.545	70.545	70.547	70.547	70.547	98.833	98.907	98.907	98.796	98.833	98.833	98.833	98.833	98.833	98.833	98.722	98.944	99.167	98.889	98.537	98.611	98.611	98.611	98.703	99.148	99.074	99.204	99.222	99.315	99.407	99.407	99.389	99.389	99.37	99.37	99.981	99.981	99.981	99.981	99.981	99.981
L. petauri	B1726	68.287	69.002	69.116	68.623	70.502	70.539	70.491	70.545	70.545	70.547	70.547	70.547	98.833	98.907	98.907	98.796	98.833	98.833	98.833	98.833	98.833	98.833	98.722	98.944	99.167	98.889	98.537	98.611	98.611	98.611	98.703	99.148	99.074	99.204	99.222	99.315	99.407	99.407	99.389	99.389	99.37	99.37	99.981	99.981	99.981	99.981	99.981	99.981
L. petauri	PAQ102015-99	68.287	69.002	69.116	68.623	70.502	70.539	70.491	70.545	70.545	70.547	70.547	70.547	98.852	98.925	98.926	98.815	98.852	98.852	98.852	98.852	98.852	98.852	98.741	98.963	99.185	98.907	98.555	98.629	98.629	98.629	98.722	99.167	99.092	99.222	99.241	99.333	99.426	99.426	99.407	99.407	99.389	99.389	100	100	100	100	100	100
L. petauri	00-5011	68.287	69.002	69.116	68.623	70.502	70.539	70.491	70.545	70.545	70.547	70.547	70.547	98.852	98.925	98.926	98.815	98.852	98.852	98.852	98.852	98.852	98.852	98.741	98.963	99.185	98.907	98.555	98.629	98.629	98.629	98.722	99.167	99.092	99.222	99.241	99.333	99.426	99.426	99.407	99.407	99.389	99.389	100	100	100	100	100	100
L. petauri	04-8782	68.287	69.002	69.116	68.623	70.502	70.539	70.491	70.545	70.545	70.547	70.547	70.547	98.852	98.925	98.926	98.815	98.852	98.852	98.852	98.852	98.852	98.852	98.741	98.963	99.185	98.907	98.555	98.629	98.629	98.629	98.722	99.167	99.092	99.222	99.241	99.333	99.426	99.426	99.407	99.407	99.389	99.389	100	100	100	100	100	100
L. petauri	BA05-00402	68.287	69.002	69.116	68.623	70.502	70.539	70.491	70.545	70.545	70.547	70.547	70.547	98.852	98.925	98.926	98.815	98.852	98.852	98.852	98.852	98.852	98.852	98.741	98.963	99.185	98.907	98.555	98.629	98.629	98.629	98.722	99.167	99.092	99.222	99.241	99.333	99.426	99.426	99.407	99.407	99.389	99.389	100	100	100	100	100	100
L. petauri	ICM17-00285	68.287	69.002	69.116	68.623	70.502	70.539	70.491	70.545	70.545	70.547	70.547	70.547	98.852	98.925	98.926	98.815	98.852	98.852	98.852	98.852	98.852	98.852	98.741	98.963	99.185	98.907	98.555	98.629	98.629	98.629	98.722	99.167	99.092	99.222	99.241	99.333	99.426	99.426	99.407	99.407	99.389	99.389	100	100	100	100	100	100
L. petauri	BA06-02795	68.287	69.002	69.116	68.623	70.502	70.539	70.491	70.545	70.545	70.547	70.547	70.547	98.852	98.925	98.926	98.815	98.852	98.852	98.852	98.852	98.852	98.852	98.741	98.963	99.185	98.907	98.555	98.629	98.629	98.629	98.722	99.167	99.092	99.222	99.241	99.333	99.426	99.426	99.407	99.407	99.389	99.389	100	100	100	100	100	100
L. petauri	1758	68.287	69.002	69.116	68.623	70.502	70.539	70.491	70.545	70.545	70.547	70.547	70.547	98.852	98.925	98.926	98.815	98.852	98.852	98.852	98.852	98.852	98.852	98.741	98.963	99.185	98.907	98.555	98.629	98.629	98.629	98.722	99.167	99.092	99.222	99.241	99.333	99.426	99.426	99.407	99.407	99.389	99.389	100	100	100	100	100	100
L. petauri	1336	68.287	69.002	69.116	68.623	70.502	70.539	70.491	70.545	70.545	70.547	70.547	70.547	98.852	98.925	98.926	98.815	98.852	98.852	98.852	98.852	98.852	98.852	98.741	98.963	99.185	98.907	98.555	98.629	98.629	98.629	98.722	99.167	99.092	99.222	99.241	99.333	99.426	99.426	99.407	99.407	99.389	99.389	100	100	100	100	100	100
L. petauri	DICM11-00507	68.287	69.002	69.116	68.623	70.502	70.539	70.491	70.545	70.545	70.547	70.547	70.547	98.852	98.925	98.926	98.815	98.852	98.852	98.852	98.852	98.852	98.852	98.741	98.963	99.185	98.907	98.555	98.629	98.629	98.629	98.722	99.167	99.092	99.222	99.241	99.333	99.426	99.426	99.407	99.407	99.389	99.389	100	100	100	100	100	100
L. petauri	970	68.287	69.002	69.116	68.623	70.502	70.539	70.491	70.545	70.545	70.547	70.547	70.547	98.852	98.925	98.926	98.815	98.852	98.852	98.852	98.852	98.852	98.852	98.741	98.963	99.185	98.907	98.555	98.629	98.629	98.629	98.722	99.167	99.092	99.222	99.241	99.333	99.426	99.426	99.407	99.407	99.389	99.389	100	100	100	100	100	100
L. petauri	DICM12-00820	68.287	69.002	69.116	68.623	70.502	70.539	70.491	70.545	70.545	70.547	70.547	70.547	98.852	98.925	98.926	98.815	98.852	98.852	98.852	98.852	98.852	98.852	98.741	98.963	99.185	98.907	98.555	98.629	98.629	98.629	98.722	99.167	99.092	99.222	99.241	99.333	99.426	99.426	99.407	99.407	99.389	99.389	100	100	100	100	100	100
L. petauri	03-8568	68.287	69.002	69.116	68.623	70.502	70.539	70.491	70.545	70.545	70.547	70.547	70.547	98.852	98.925	98.926	98.815	98.852	98.852	98.852	98.852	98.852	98.852	98.741	98.963	99.185	98.907	98.555	98.629	98.629	98.629	98.722	99.167	99.092	99.222	99.241	99.333	99.426	99.426	99.407	99.407	99.389	99.389	100	100	100	100	100	100
L. petauri	LG6	68.287	69.002	69.116	68.623	70.502	70.539	70.491	70.545	70.545	70.547	70.547	70.547	98.852	98.925	98.926	98.815	98.852	98.852	98.852	98.852	98.852	98.852	98.741	98.963	99.185	98.907	98.555	98.629	98.629	98.629	98.722	99.167	99.092	99.222	99.241	99.333	99.426	99.426	99.407	99.407	99.389	99.389	100	100	100	100	100	100
L. petauri	01-5306	68.287	69.002	69.116	68.623	70.502	70.539	70.491	70.545	70.545	70.547	70.547	70.547	98.852	98.925	98.926	98.815	98.852	98.852	98.852	98.852	98.852	98.852	98.741	98.963	99.185	98.907	98.555	98.629	98.629	98.629	98.722	99.167	99.092	99.222	99.241	99.333	99.426	99.426	99.407	99.407	99.389	99.389	100	100	100	100	100	100
L. petauri	DICM09-00230	68.287	69.002	69.116	68.623	70.502	70.539	70.491	70.545	70.545	70.547	70.547	70.547	98.852	98.925	98.926	98.815	98.852	98.852	98.852	98.852	98.852	98.852	98.741	98.963	99.185	98.907	98.555	98.629	98.629	98.629	98.722	99.167	99.092	99.222	99.241	99.333	99.426	99.426	99.407	99.407	99.389	99.389	100	100	100	100	100	100
L. petauri	E3 CNA-1	68.287	69.002	69.116	68.623	70.502	70.539	70.491	70.545	70.545	70.547	70.547	70.547	98.852	98.925	98.926	98.815	98.852	98.852	98.852	98.852	98.852	98.852	98.741	98.963	99.185	98.907	98.555	98.629	98.629	98.629	98.722	99.167	99.092	99.222	99.241	99.333	99.426	99.426	99.407	99.407	99.389	99.389	100	100	100	100	100	100
L. petauri	ICM16-00935	68.287	69.002	69.116	68.623	70.502	70.539	70.491	70.545	70.545	70.547	70.547	70.547	98.852	98.925	98.926	98.815	98.852	98.852	98.852	98.852	98.852	98.852	98.741	98.963	99.185	98.907	98.555	98.629	98.629	98.629	98.722	99.167	99.092	99.222	99.241	99.333	99.426	99.426	99.407	99.407	99.389	99.389	100	100	100	100	100	100
L. petauri	8831	68.287	69.002	69.116	68.623	70.502	70.539	70.491	70.545	70.545	70.547	70.547	70.547	98.852	98.925	98.926	98.815	98.852	98.852	98.852	98.852	98.852	98.852	98.741	98.963	99.185	98.907	98.555	98.629	98.629	98.629	98.722	99.167	99.092	99.222	99.241	99.333	99.426	99.426	99.407	99.407	99.389	99.389	100	100	100	100	100	100
L. petauri	FDAARGOS_1063	68.512	68.838	68.618	68.466	70.537	70.545	70.496	70.489	70.55	70.552	70.552	70.552	99.241	99.333	99.315	99.241	99.278	99.278	99.278	99.278	99.278	99.278	99.241	98.981	99.037	98.815	98.315	99.018	99.018	99.018	98.518	98.87	98.981	98.703	98.722	98.685	99.241	99.241	99.204	99.222	99.204	99.204	98.684	98.684	98.684	98.684	98.684	98.684
L. petauri	AM13-9	68.512	68.838	68.618	68.466	70.515	70.515	70.467	70.422	70.483	70.485	70.485	70.485	99.167	99.259	99.241	99.167	99.204	99.204	99.204	99.204	99.204	99.204	99.167	98.944	99	98.778	98.259	98.981	98.981	98.981	98.463	98.833	98.944	98.629	98.685	98.611	99.167	99.167	99.129	99.148	99.129	99.129	98.61	98.61	98.61	98.61	98.61	98.61
L. petauri	Sashimi-1066	68.488	68.838	68.618	68.466	70.574	70.582	70.534	70.526	70.587	70.589	70.589	70.589	99.185	99.277	99.259	99.185	99.222	99.222	99.222	99.222	99.222	99.222	99.185	98.926	98.981	98.759	98.259	98.963	98.963	98.963	98.463	98.815	98.926	98.648	98.666	98.629	99.185	99.185	99.148	99.167	99.148	99.148	98.629	98.629	98.629	98.629	98.629	98.629
L. petauri	Sashimi-1065	68.488	68.838	68.618	68.466	70.574	70.582	70.534	70.526	70.587	70.589	70.589	70.589	99.185	99.277	99.259	99.185	99.222	99.222	99.222	99.222	99.222	99.222	99.185	98.926	98.981	98.759	98.259	98.963	98.963	98.963	98.463	98.815	98.926	98.648	98.666	98.629	99.185	99.185	99.148	99.167	99.148	99.148	98.629	98.629	98.629	98.629	98.629	98.629
L. petauri	Sashimi-1094	68.586	68.755	68.696	68.388	70.47	70.505	70.457	70.414	70.474	70.478	70.478	70.478	99.167	99.259	99.241	99.167	99.204	99.204	99.204	99.204	99.204	99.204	99.167	98.907	98.963	98.741	98.24	98.944	98.944	98.944	98.444	98.796	98.926	98.629	98.648	98.611	99.167	99.167	99.129	99.148	99.129	99.129	98.61	98.61	98.61	98.61	98.61	98.61
L. petauri	LG1267	68.512	68.673	68.618	68.31	70.452	70.487	70.438	70.396	70.455	70.459	70.459	70.459	99.148	99.24	99.222	99.148	99.185	99.185	99.185	99.185	99.185	99.185	99.148	98.889	98.944	98.722	98.222	98.926	98.926	98.926	98.426	98.778	98.907	98.611	98.629	98.592	99.148	99.148	99.111	99.129	99.111	99.111	98.592	98.592	98.592	98.592	98.592	98.592
L. petauri	Sashimi-1046	68.512	68.673	68.618	68.31	70.452	70.487	70.438	70.396	70.455	70.459	70.459	70.459	99.148	99.24	99.222	99.148	99.185	99.185	99.185	99.185	99.185	99.185	99.148	98.889	98.944	98.722	98.222	98.926	98.926	98.926	98.426	98.778	98.907	98.611	98.629	98.592	99.148	99.148	99.111	99.129	99.111	99.111	98.592	98.592	98.592	98.592	98.592	98.592
L. petauri	LG592	68.512	68.673	68.618	68.31	70.444	70.489	70.441	70.396	70.457	70.459	70.459	70.459	99.167	99.259	99.204	99.129	99.167	99.167	99.167	99.167	99.167	99.167	99.129	98.87	98.926	98.703	98.203	98.944	98.944	98.944	98.407	98.759	98.87	98.592	98.611	98.574	99.129	99.129	99.092	99.111	99.092	99.092	98.573	98.573	98.573	98.573	98.573	98.573
L. petauri	L6	68.512	68.673	68.618	68.31	70.463	70.507	70.459	70.414	70.476	70.478	70.478	70.478	99.185	99.277	99.222	99.148	99.185	99.185	99.185	99.185	99.185	99.185	99.148	98.889	98.944	98.722	98.222	98.963	98.963	98.963	98.426	98.778	98.889	98.611	98.629	98.592	99.148	99.148	99.111	99.129	99.111	99.111	98.592	98.592	98.592	98.592	98.592	98.592
L. petauri	Sashimi-1096	68.512	68.673	68.618	68.31	70.463	70.507	70.459	70.414	70.476	70.478	70.478	70.478	99.185	99.277	99.222	99.148	99.185	99.185	99.185	99.185	99.185	99.185	99.148	98.889	98.944	98.722	98.222	98.963	98.963	98.963	98.426	98.778	98.889	98.611	98.629	98.592	99.148	99.148	99.111	99.129	99.111	99.111	98.592	98.592	98.592	98.592	98.592	98.592
L. petauri	LSSP153	68.512	68.673	68.618	68.31	70.463	70.507	70.459	70.414	70.476	70.478	70.478	70.478	99.185	99.277	99.222	99.148	99.185	99.185	99.185	99.185	99.185	99.185	99.148	98.889	98.944	98.722	98.222	98.963	98.963	98.963	98.426	98.778	98.889	98.611	98.629	98.592	99.148	99.148	99.111	99.129	99.111	99.111	98.592	98.592	98.592	98.592	98.592	98.592
L. petauri	Y22-2	68.586	68.755	68.696	68.388	70.481	70.526	70.478	70.433	70.494	70.496	70.496	70.496	99.185	99.277	99.259	99.185	99.222	99.222	99.222	99.222	99.222	99.222	99.185	98.926	98.981	98.759	98.259	98.963	98.963	98.963	98.463	98.815	98.926	98.648	98.666	98.629	99.185	99.185	99.148	99.167	99.148	99.148	98.629	98.629	98.629	98.629	98.629	98.629
L. petauri	UCD-BR1	68.512	68.755	68.696	68.388	70.5	70.545	70.496	70.452	70.513	70.515	70.515	70.515	99.185	99.277	99.259	99.185	99.222	99.222	99.222	99.222	99.222	99.222	99.185	98.926	98.981	98.759	98.259	98.963	98.963	98.963	98.463	98.815	98.926	98.648	98.666	98.629	99.185	99.185	99.148	99.167	99.148	99.148	98.629	98.629	98.629	98.629	98.629	98.629
L. petauri	LP18-Lg12	68.512	68.755	68.696	68.388	70.5	70.545	70.496	70.452	70.513	70.515	70.515	70.515	99.185	99.277	99.259	99.185	99.222	99.222	99.222	99.222	99.222	99.222	99.185	98.926	98.981	98.759	98.259	98.963	98.963	98.963	98.463	98.815	98.926	98.648	98.666	98.629	99.185	99.185	99.148	99.167	99.148	99.148	98.629	98.629	98.629	98.629	98.629	98.629
L. petauri	Mic16-Lg09	68.512	68.755	68.696	68.388	70.5	70.545	70.496	70.452	70.513	70.515	70.515	70.515	99.185	99.277	99.259	99.185	99.222	99.222	99.222	99.222	99.222	99.222	99.185	98.926	98.981	98.759	98.259	98.963	98.963	98.963	98.463	98.815	98.926	98.648	98.666	98.629	99.185	99.185	99.148	99.167	99.148	99.148	98.629	98.629	98.629	98.629	98.629	98.629
L. petauri	UCD-MOJ1	68.512	68.755	68.696	68.388	70.5	70.545	70.496	70.452	70.513	70.515	70.515	70.515	99.185	99.277	99.259	99.185	99.222	99.222	99.222	99.222	99.222	99.222	99.185	98.926	98.981	98.759	98.259	98.963	98.963	98.963	98.463	98.815	98.926	98.648	98.666	98.629	99.185	99.185	99.148	99.167	99.148	99.148	98.629	98.629	98.629	98.629	98.629	98.629
L. petauri	Y68-2	68.586	68.755	68.696	68.388	70.5	70.545	70.496	70.452	70.513	70.515	70.515	70.515	99.204	99.296	99.278	99.204	99.241	99.241	99.241	99.241	99.241	99.241	99.204	98.944	99	98.778	98.277	98.981	98.981	98.981	98.481	98.833	98.944	98.666	98.685	98.648	99.204	99.204	99.167	99.185	99.167	99.167	98.647	98.647	98.647	98.647	98.647	98.647
L. petauri	Y3	68.586	68.755	68.696	68.388	70.5	70.545	70.496	70.452	70.513	70.515	70.515	70.515	99.204	99.296	99.278	99.204	99.241	99.241	99.241	99.241	99.241	99.241	99.204	98.944	99	98.778	98.277	98.981	98.981	98.981	98.481	98.833	98.944	98.666	98.685	98.648	99.204	99.204	99.167	99.185	99.167	99.167	98.647	98.647	98.647	98.647	98.647	98.647
L. petauri	Y31-2	68.586	68.755	68.696	68.388	70.5	70.545	70.496	70.452	70.513	70.515	70.515	70.515	99.204	99.296	99.278	99.204	99.241	99.241	99.241	99.241	99.241	99.241	99.204	98.944	99	98.778	98.277	98.981	98.981	98.981	98.481	98.833	98.944	98.666	98.685	98.648	99.204	99.204	99.167	99.185	99.167	99.167	98.647	98.647	98.647	98.647	98.647	98.647
L. petauri	Y8-2	68.586	68.755	68.696	68.388	70.5	70.545	70.496	70.452	70.513	70.515	70.515	70.515	99.204	99.296	99.278	99.204	99.241	99.241	99.241	99.241	99.241	99.241	99.204	98.944	99	98.778	98.277	98.981	98.981	98.981	98.481	98.833	98.944	98.666	98.685	98.648	99.204	99.204	99.167	99.185	99.167	99.167	98.647	98.647	98.647	98.647	98.647	98.647
L. petauri	Y53-2	68.586	68.755	68.696	68.388	70.5	70.545	70.496	70.452	70.513	70.515	70.515	70.515	99.204	99.296	99.278	99.204	99.241	99.241	99.241	99.241	99.241	99.241	99.204	98.944	99	98.778	98.277	98.981	98.981	98.981	98.481	98.833	98.944	98.666	98.685	98.648	99.204	99.204	99.167	99.185	99.167	99.167	98.647	98.647	98.647	98.647	98.647	98.647
L. petauri	Y4	68.586	68.755	68.696	68.388	70.5	70.545	70.496	70.452	70.513	70.515	70.515	70.515	99.204	99.296	99.278	99.204	99.241	99.241	99.241	99.241	99.241	99.241	99.204	98.944	99	98.778	98.277	98.981	98.981	98.981	98.481	98.833	98.944	98.666	98.685	98.648	99.204	99.204	99.167	99.185	99.167	99.167	98.647	98.647	98.647	98.647	98.647	98.647
L. petauri	Y70	68.586	68.755	68.696	68.388	70.5	70.545	70.496	70.452	70.513	70.515	70.515	70.515	99.204	99.296	99.278	99.204	99.241	99.241	99.241	99.241	99.241	99.241	99.204	98.944	99	98.778	98.277	98.981	98.981	98.981	98.481	98.833	98.944	98.666	98.685	98.648	99.204	99.204	99.167	99.185	99.167	99.167	98.647	98.647	98.647	98.647	98.647	98.647
L. petauri	LG606	68.535	68.755	68.774	68.466	70.376	70.383	70.335	70.328	70.389	70.391	70.391	70.391	98.352	98.443	98.5	98.389	98.426	98.426	98.426	98.426	98.426	98.426	98.426	98.5	98.592	98.37	98.074	98.463	98.463	98.463	98.296	98.352	98.352	98.259	98.277	98.296	98.741	98.741	98.703	98.722	98.703	98.703	98.221	98.221	98.221	98.221	98.221	98.221
L. petauri	bn62	68.46	68.755	68.774	68.466	70.413	70.439	70.391	70.383	70.463	70.466	70.466	70.466	98.37	98.462	98.407	98.296	98.333	98.333	98.333	98.333	98.333	98.333	98.481	98.555	98.611	98.352	98.055	98.481	98.481	98.481	98.352	98.37	98.37	98.277	98.296	98.315	98.722	98.722	98.685	98.703	98.685	98.685	98.202	98.202	98.202	98.202	98.202	98.202
L. petauri	LZys1	68.46	68.755	68.774	68.466	70.413	70.439	70.391	70.383	70.463	70.466	70.466	70.466	98.37	98.462	98.407	98.296	98.333	98.333	98.333	98.333	98.333	98.333	98.481	98.555	98.611	98.352	98.055	98.481	98.481	98.481	98.352	98.37	98.37	98.277	98.296	98.315	98.759	98.759	98.722	98.741	98.722	98.722	98.202	98.202	98.202	98.202	98.202	98.202
L. petauri	77	68.46	68.755	68.774	68.466	70.413	70.439	70.391	70.383	70.463	70.466	70.466	70.466	98.37	98.462	98.407	98.296	98.333	98.333	98.333	98.333	98.333	98.333	98.481	98.555	98.611	98.352	98.055	98.481	98.481	98.481	98.352	98.37	98.37	98.277	98.296	98.315	98.759	98.759	98.722	98.741	98.722	98.722	98.202	98.202	98.202	98.202	98.202	98.202
L. petauri	HG248	68.46	68.755	68.774	68.466	70.413	70.439	70.391	70.383	70.463	70.466	70.466	70.466	98.37	98.462	98.407	98.296	98.333	98.333	98.333	98.333	98.333	98.333	98.481	98.555	98.611	98.352	98.055	98.481	98.481	98.481	98.352	98.37	98.37	98.277	98.296	98.315	98.759	98.759	98.722	98.741	98.722	98.722	98.202	98.202	98.202	98.202	98.202	98.202
L. petauri	392/03b	68.46	68.755	68.774	68.466	70.413	70.439	70.391	70.383	70.463	70.466	70.466	70.466	98.37	98.462	98.407	98.296	98.333	98.333	98.333	98.333	98.333	98.333	98.481	98.555	98.611	98.352	98.055	98.481	98.481	98.481	98.352	98.37	98.37	98.277	98.296	98.315	98.759	98.759	98.722	98.741	98.722	98.722	98.202	98.202	98.202	98.202	98.202	98.202
L. petauri	503/01	68.46	68.755	68.774	68.466	70.413	70.439	70.391	70.383	70.463	70.466	70.466	70.466	98.37	98.462	98.407	98.296	98.333	98.333	98.333	98.333	98.333	98.333	98.481	98.555	98.611	98.352	98.055	98.481	98.481	98.481	98.352	98.37	98.37	98.277	98.296	98.315	98.759	98.759	98.722	98.741	98.722	98.722	98.202	98.202	98.202	98.202	98.202	98.202
L. petauri	GB97	68.46	68.755	68.774	68.466	70.413	70.439	70.391	70.383	70.463	70.466	70.466	70.466	98.37	98.462	98.407	98.296	98.333	98.333	98.333	98.333	98.333	98.333	98.481	98.555	98.611	98.352	98.055	98.481	98.481	98.481	98.352	98.37	98.37	98.277	98.296	98.315	98.759	98.759	98.722	98.741	98.722	98.722	98.202	98.202	98.202	98.202	98.202	98.202
L. petauri	DRD-1	68.46	68.755	68.774	68.466	70.413	70.439	70.391	70.383	70.463	70.466	70.466	70.466	98.37	98.462	98.407	98.296	98.333	98.333	98.333	98.333	98.333	98.333	98.481	98.555	98.611	98.352	98.055	98.481	98.481	98.481	98.352	98.37	98.37	98.277	98.296	98.315	98.759	98.759	98.722	98.741	98.722	98.722	98.202	98.202	98.202	98.202	98.202	98.202
L. petauri	1001713B170214_170313_F10	68.46	68.755	68.774	68.466	70.413	70.439	70.391	70.383	70.463	70.466	70.466	70.466	98.37	98.462	98.407	98.296	98.333	98.333	98.333	98.333	98.333	98.333	98.481	98.555	98.611	98.352	98.055	98.481	98.481	98.481	98.352	98.37	98.37	98.277	98.296	98.315	98.759	98.759	98.722	98.741	98.722	98.722	98.202	98.202	98.202	98.202	98.202	98.202
L. petauri	DRD-68	68.46	68.755	68.774	68.466	70.413	70.439	70.391	70.383	70.463	70.466	70.466	70.466	98.37	98.462	98.407	98.296	98.333	98.333	98.333	98.333	98.333	98.333	98.481	98.555	98.611	98.352	98.055	98.481	98.481	98.481	98.352	98.37	98.37	98.277	98.296	98.315	98.759	98.759	98.722	98.741	98.722	98.722	98.202	98.202	98.202	98.202	98.202	98.202
L. petauri	74	68.46	68.755	68.774	68.466	70.413	70.439	70.391	70.383	70.463	70.466	70.466	70.466	98.37	98.462	98.407	98.296	98.333	98.333	98.333	98.333	98.333	98.333	98.481	98.555	98.611	98.352	98.055	98.481	98.481	98.481	98.352	98.37	98.37	98.277	98.296	98.315	98.759	98.759	98.722	98.741	98.722	98.722	98.202	98.202	98.202	98.202	98.202	98.202
L. petauri	S9	68.46	68.755	68.774	68.466	70.413	70.439	70.391	70.383	70.463	70.466	70.466	70.466	98.37	98.462	98.407	98.296	98.333	98.333	98.333	98.333	98.333	98.333	98.481	98.555	98.611	98.352	98.055	98.481	98.481	98.481	98.352	98.37	98.37	98.277	98.296	98.315	98.759	98.759	98.722	98.741	98.722	98.722	98.202	98.202	98.202	98.202	98.202	98.202
L. petauri	L9	68.46	68.755	68.774	68.466	70.413	70.439	70.391	70.383	70.463	70.466	70.466	70.466	98.37	98.462	98.407	98.296	98.333	98.333	98.333	98.333	98.333	98.333	98.481	98.555	98.611	98.352	98.055	98.481	98.481	98.481	98.352	98.37	98.37	98.277	98.296	98.315	98.759	98.759	98.722	98.741	98.722	98.722	98.202	98.202	98.202	98.202	98.202	98.202
L. petauri	Sashimi-1049	68.46	68.755	68.774	68.466	70.413	70.439	70.391	70.383	70.463	70.466	70.466	70.466	98.37	98.462	98.407	98.296	98.333	98.333	98.333	98.333	98.333	98.333	98.481	98.555	98.611	98.352	98.055	98.481	98.481	98.481	98.352	98.37	98.37	98.277	98.296	98.315	98.759	98.759	98.722	98.741	98.722	98.722	98.202	98.202	98.202	98.202	98.202	98.202
L. petauri	DRD-59	68.46	68.755	68.774	68.466	70.413	70.439	70.391	70.383	70.463	70.466	70.466	70.466	98.37	98.462	98.407	98.296	98.333	98.333	98.333	98.333	98.333	98.333	98.481	98.555	98.611	98.352	98.055	98.481	98.481	98.481	98.352	98.37	98.37	98.277	98.296	98.315	98.759	98.759	98.722	98.741	98.722	98.722	98.202	98.202	98.202	98.202	98.202	98.202
L. petauri	14FISH1	68.46	68.755	68.774	68.466	70.413	70.439	70.391	70.383	70.463	70.466	70.466	70.466	98.37	98.462	98.407	98.296	98.333	98.333	98.333	98.333	98.333	98.333	98.481	98.555	98.611	98.352	98.055	98.481	98.481	98.481	98.352	98.37	98.37	98.277	98.296	98.315	98.759	98.759	98.722	98.741	98.722	98.722	98.202	98.202	98.202	98.202	98.202	98.202
L. petauri	97	68.46	68.755	68.774	68.466	70.413	70.439	70.391	70.383	70.463	70.466	70.466	70.466	98.37	98.462	98.407	98.296	98.333	98.333	98.333	98.333	98.333	98.333	98.481	98.555	98.611	98.352	98.055	98.481	98.481	98.481	98.352	98.37	98.37	98.277	98.296	98.315	98.759	98.759	98.722	98.741	98.722	98.722	98.202	98.202	98.202	98.202	98.202	98.202
L. petauri	H10	68.46	68.755	68.774	68.466	70.413	70.439	70.391	70.383	70.463	70.466	70.466	70.466	98.37	98.462	98.407	98.296	98.333	98.333	98.333	98.333	98.333	98.333	98.481	98.555	98.611	98.352	98.055	98.481	98.481	98.481	98.352	98.37	98.37	98.277	98.296	98.315	98.759	98.759	98.722	98.741	98.722	98.722	98.202	98.202	98.202	98.202	98.202	98.202
L. petauri	DRD-58	68.46	68.755	68.774	68.466	70.413	70.439	70.391	70.383	70.463	70.466	70.466	70.466	98.37	98.462	98.407	98.296	98.333	98.333	98.333	98.333	98.333	98.333	98.481	98.555	98.611	98.352	98.055	98.481	98.481	98.481	98.352	98.37	98.37	98.277	98.296	98.315	98.759	98.759	98.722	98.741	98.722	98.722	98.202	98.202	98.202	98.202	98.202	98.202
L. petauri	DRD-31	68.46	68.755	68.774	68.466	70.413	70.439	70.391	70.383	70.463	70.466	70.466	70.466	98.37	98.462	98.407	98.296	98.333	98.333	98.333	98.333	98.333	98.333	98.481	98.555	98.611	98.352	98.055	98.481	98.481	98.481	98.352	98.37	98.37	98.277	98.296	98.315	98.759	98.759	98.722	98.741	98.722	98.722	98.202	98.202	98.202	98.202	98.202	98.202
L. petauri	BM06/00350	68.46	68.755	68.774	68.466	70.413	70.439	70.391	70.383	70.463	70.466	70.466	70.466	98.37	98.462	98.407	98.296	98.333	98.333	98.333	98.333	98.333	98.333	98.481	98.555	98.611	98.352	98.055	98.481	98.481	98.481	98.352	98.37	98.37	98.277	98.296	98.315	98.759	98.759	98.722	98.741	98.722	98.722	98.202	98.202	98.202	98.202	98.202	98.202
L. petauri	Sashimi-1072	68.46	68.755	68.774	68.466	70.413	70.439	70.391	70.383	70.463	70.466	70.466	70.466	98.37	98.462	98.407	98.296	98.333	98.333	98.333	98.333	98.333	98.333	98.481	98.555	98.611	98.352	98.055	98.481	98.481	98.481	98.352	98.37	98.37	98.277	98.296	98.315	98.759	98.759	98.722	98.741	98.722	98.722	98.202	98.202	98.202	98.202	98.202	98.202
L. petauri	DRD-64	68.46	68.755	68.774	68.466	70.413	70.439	70.391	70.383	70.463	70.466	70.466	70.466	98.37	98.462	98.407	98.296	98.333	98.333	98.333	98.333	98.333	98.333	98.481	98.555	98.611	98.352	98.055	98.481	98.481	98.481	98.352	98.37	98.37	98.277	98.296	98.315	98.759	98.759	98.722	98.741	98.722	98.722	98.202	98.202	98.202	98.202	98.202	98.202
L. petauri	Sashimi-1044	68.46	68.755	68.774	68.466	70.413	70.439	70.391	70.383	70.463	70.466	70.466	70.466	98.37	98.462	98.407	98.296	98.333	98.333	98.333	98.333	98.333	98.333	98.481	98.555	98.611	98.352	98.055	98.481	98.481	98.481	98.352	98.37	98.37	98.277	98.296	98.315	98.759	98.759	98.722	98.741	98.722	98.722	98.202	98.202	98.202	98.202	98.202	98.202
L. petauri	21881	68.46	68.755	68.774	68.466	70.413	70.439	70.391	70.383	70.463	70.466	70.466	70.466	98.37	98.462	98.407	98.296	98.333	98.333	98.333	98.333	98.333	98.333	98.481	98.555	98.611	98.352	98.055	98.481	98.481	98.481	98.352	98.37	98.37	98.277	98.296	98.315	98.759	98.759	98.722	98.741	98.722	98.722	98.202	98.202	98.202	98.202	98.202	98.202
L. petauri	Sashimi-1051	68.46	68.755	68.774	68.466	70.413	70.439	70.391	70.383	70.463	70.466	70.466	70.466	98.352	98.443	98.389	98.277	98.315	98.315	98.315	98.315	98.315	98.315	98.463	98.537	98.592	98.333	98.037	98.463	98.463	98.463	98.333	98.352	98.352	98.259	98.277	98.296	98.741	98.741	98.703	98.722	98.703	98.703	98.184	98.184	98.184	98.184	98.184	98.184
L. petauri	L3	68.46	68.755	68.774	68.466	70.4	70.426	70.378	70.37	70.45	70.452	70.452	70.452	98.333	98.425	98.37	98.259	98.296	98.296	98.296	98.296	98.296	98.296	98.444	98.518	98.574	98.315	98.018	98.444	98.444	98.444	98.315	98.333	98.333	98.24	98.259	98.277	98.722	98.722	98.685	98.703	98.685	98.685	98.165	98.165	98.165	98.165	98.165	98.165
L. petauri	B18	68.46	68.755	68.774	68.466	70.419	70.445	70.397	70.389	70.469	70.471	70.471	70.471	98.352	98.443	98.389	98.277	98.315	98.315	98.315	98.315	98.315	98.315	98.463	98.537	98.592	98.333	98.037	98.463	98.463	98.463	98.333	98.352	98.352	98.259	98.277	98.296	98.741	98.741	98.703	98.722	98.703	98.703	98.184	98.184	98.184	98.184	98.184	98.184
L. petauri	L1	68.46	68.755	68.774	68.466	70.419	70.445	70.397	70.389	70.469	70.471	70.471	70.471	98.352	98.443	98.389	98.277	98.315	98.315	98.315	98.315	98.315	98.315	98.463	98.537	98.592	98.333	98.037	98.463	98.463	98.463	98.333	98.352	98.352	98.259	98.277	98.296	98.741	98.741	98.703	98.722	98.703	98.703	98.184	98.184	98.184	98.184	98.184	98.184
L. petauri	L8	68.46	68.755	68.774	68.466	70.419	70.445	70.397	70.389	70.469	70.471	70.471	70.471	98.352	98.443	98.389	98.277	98.315	98.315	98.315	98.315	98.315	98.315	98.463	98.537	98.592	98.333	98.037	98.463	98.463	98.463	98.333	98.352	98.352	98.259	98.277	98.296	98.741	98.741	98.703	98.722	98.703	98.703	98.184	98.184	98.184	98.184	98.184	98.184
L. petauri	FDAARGOS_1062	68.46	68.755	68.774	68.466	70.419	70.445	70.397	70.389	70.469	70.471	70.471	70.471	98.352	98.443	98.389	98.277	98.315	98.315	98.315	98.315	98.315	98.315	98.463	98.537	98.592	98.333	98.037	98.463	98.463	98.463	98.333	98.352	98.352	98.259	98.277	98.296	98.741	98.741	98.703	98.722	98.703	98.703	98.184	98.184	98.184	98.184	98.184	98.184
L. petauri	FDAARGOS_1002	68.386	68.838	68.936	68.545	70.394	70.421	70.372	70.365	70.445	70.447	70.447	70.447	98.352	98.443	98.389	98.277	98.315	98.315	98.315	98.315	98.315	98.315	98.463	98.537	98.592	98.333	98.037	98.463	98.463	98.463	98.333	98.352	98.352	98.259	98.277	98.296	98.741	98.741	98.703	98.722	98.703	98.703	98.184	98.184	98.184	98.184	98.184	98.184
L. petauri	Fecal-658	68.46	68.755	68.774	68.466	70.413	70.439	70.391	70.383	70.463	70.466	70.466	70.466	98.333	98.425	98.37	98.259	98.296	98.296	98.296	98.296	98.296	98.296	98.444	98.555	98.611	98.315	98.018	98.444	98.444	98.444	98.315	98.333	98.333	98.24	98.259	98.277	98.722	98.722	98.685	98.703	98.685	98.685	98.165	98.165	98.165	98.165	98.165	98.165
L. petauri	Fecal-958	68.46	68.755	68.774	68.466	70.413	70.439	70.391	70.383	70.463	70.466	70.466	70.466	98.333	98.425	98.37	98.259	98.296	98.296	98.296	98.296	98.296	98.296	98.444	98.555	98.611	98.315	98.018	98.444	98.444	98.444	98.315	98.333	98.333	98.24	98.259	98.277	98.722	98.722	98.685	98.703	98.685	98.685	98.165	98.165	98.165	98.165	98.165	98.165
L. petauri	BA05/01945	68.46	68.755	68.774	68.466	70.394	70.421	70.372	70.365	70.445	70.447	70.447	70.447	98.352	98.443	98.389	98.277	98.315	98.315	98.315	98.315	98.315	98.315	98.463	98.537	98.592	98.333	98.037	98.463	98.463	98.463	98.333	98.352	98.352	98.259	98.277	98.296	98.741	98.741	98.703	98.722	98.703	98.703	98.184	98.184	98.184	98.184	98.184	98.184
L. petauri	CEP 772	68.46	68.755	68.774	68.466	70.394	70.421	70.372	70.365	70.445	70.447	70.447	70.447	98.352	98.443	98.389	98.277	98.315	98.315	98.315	98.315	98.315	98.315	98.463	98.537	98.592	98.333	98.037	98.463	98.463	98.463	98.333	98.352	98.352	98.259	98.277	98.296	98.741	98.741	98.703	98.722	98.703	98.703	98.184	98.184	98.184	98.184	98.184	98.184
L. petauri	Sashimi-1721	68.46	68.755	68.774	68.466	70.432	70.458	70.41	70.402	70.482	70.484	70.484	70.484	98.315	98.406	98.352	98.24	98.277	98.277	98.277	98.277	98.277	98.277	98.426	98.5	98.555	98.296	98	98.426	98.426	98.426	98.296	98.315	98.315	98.222	98.24	98.259	98.703	98.703	98.666	98.685	98.666	98.666	98.147	98.147	98.147	98.147	98.147	98.147
L. petauri	Fecal-587	68.46	68.755	68.774	68.466	70.45	70.477	70.428	70.421	70.501	70.503	70.503	70.503	98.333	98.425	98.37	98.259	98.296	98.296	98.296	98.296	98.296	98.296	98.444	98.518	98.574	98.315	98.018	98.444	98.444	98.444	98.315	98.333	98.333	98.24	98.259	98.277	98.722	98.722	98.685	98.703	98.685	98.685	98.165	98.165	98.165	98.165	98.165	98.165
L. petauri	HMLB20	68.46	68.755	68.774	68.466	70.432	70.458	70.41	70.402	70.482	70.484	70.484	70.484	98.352	98.443	98.389	98.277	98.315	98.315	98.315	98.315	98.315	98.315	98.463	98.537	98.592	98.333	98.037	98.463	98.463	98.463	98.333	98.352	98.352	98.259	98.277	98.296	98.741	98.741	98.703	98.722	98.703	98.703	98.184	98.184	98.184	98.184	98.184	98.184
L. petauri	80	68.46	68.755	68.774	68.466	70.432	70.458	70.41	70.402	70.482	70.484	70.484	70.484	98.352	98.443	98.389	98.277	98.315	98.315	98.315	98.315	98.315	98.315	98.463	98.537	98.592	98.333	98.037	98.463	98.463	98.463	98.333	98.352	98.352	98.259	98.277	98.296	98.741	98.741	98.703	98.722	98.703	98.703	98.184	98.184	98.184	98.184	98.184	98.184
L. petauri	T-217	68.46	68.755	68.774	68.466	70.432	70.458	70.41	70.402	70.482	70.484	70.484	70.484	98.352	98.443	98.389	98.277	98.315	98.315	98.315	98.315	98.315	98.315	98.463	98.537	98.592	98.333	98.037	98.463	98.463	98.463	98.333	98.352	98.352	98.259	98.277	98.296	98.741	98.741	98.703	98.722	98.703	98.703	98.184	98.184	98.184	98.184	98.184	98.184
L. petauri	KS1546	68.46	68.755	68.774	68.466	70.432	70.458	70.41	70.402	70.482	70.484	70.484	70.484	98.352	98.443	98.389	98.277	98.315	98.315	98.315	98.315	98.315	98.315	98.463	98.537	98.592	98.333	98.037	98.463	98.463	98.463	98.333	98.352	98.352	98.259	98.277	98.296	98.741	98.741	98.703	98.722	98.703	98.703	98.184	98.184	98.184	98.184	98.184	98.184
L. petauri	TB25	68.46	68.755	68.774	68.466	70.413	70.439	70.391	70.383	70.463	70.466	70.466	70.466	98.333	98.425	98.37	98.259	98.296	98.296	98.296	98.296	98.296	98.296	98.444	98.518	98.574	98.315	98.018	98.444	98.444	98.444	98.315	98.333	98.333	98.24	98.259	98.277	98.722	98.722	98.685	98.703	98.685	98.685	98.165	98.165	98.165	98.165	98.165	98.165
L. petauri	P86-2	68.535	68.673	68.696	68.388	70.413	70.439	70.391	70.383	70.463	70.466	70.466	70.466	98.333	98.425	98.37	98.259	98.296	98.296	98.296	98.296	98.296	98.296	98.444	98.518	98.574	98.315	98.018	98.444	98.444	98.444	98.315	98.333	98.333	98.24	98.259	98.277	98.722	98.722	98.685	98.703	98.685	98.685	98.165	98.165	98.165	98.165	98.165	98.165
L. petauri	64	68.535	68.673	68.696	68.388	70.413	70.439	70.391	70.383	70.463	70.466	70.466	70.466	98.333	98.425	98.37	98.259	98.296	98.296	98.296	98.296	98.296	98.296	98.444	98.518	98.574	98.315	98.018	98.444	98.444	98.444	98.315	98.333	98.333	98.24	98.259	98.277	98.722	98.722	98.685	98.703	98.685	98.685	98.165	98.165	98.165	98.165	98.165	98.165
L. petauri	65	68.46	68.755	68.774	68.466	70.432	70.421	70.372	70.402	70.482	70.484	70.484	70.484	98.352	98.443	98.389	98.277	98.315	98.315	98.315	98.315	98.315	98.315	98.463	98.537	98.592	98.333	98.037	98.463	98.463	98.463	98.333	98.352	98.352	98.259	98.277	98.296	98.741	98.741	98.703	98.722	98.703	98.703	98.184	98.184	98.184	98.184	98.184	98.184
L. petauri	P96-2	68.46	68.755	68.774	68.466	70.432	70.421	70.372	70.402	70.482	70.484	70.484	70.484	98.352	98.443	98.389	98.277	98.315	98.315	98.315	98.315	98.315	98.315	98.463	98.537	98.592	98.333	98.037	98.463	98.463	98.463	98.333	98.352	98.352	98.259	98.277	98.296	98.741	98.741	98.703	98.722	98.703	98.703	98.184	98.184	98.184	98.184	98.184	98.184
L. petauri	P91-4	68.46	68.755	68.774	68.466	70.432	70.421	70.372	70.402	70.482	70.484	70.484	70.484	98.352	98.443	98.389	98.277	98.315	98.315	98.315	98.315	98.315	98.315	98.463	98.537	98.592	98.333	98.037	98.463	98.463	98.463	98.333	98.352	98.352	98.259	98.277	98.296	98.741	98.741	98.703	98.722	98.703	98.703	98.184	98.184	98.184	98.184	98.184	98.184
L. petauri	Hebei-B-22	68.46	68.755	68.774	68.466	70.432	70.421	70.372	70.402	70.482	70.484	70.484	70.484	98.352	98.443	98.389	98.277	98.315	98.315	98.315	98.315	98.315	98.315	98.463	98.537	98.592	98.333	98.037	98.463	98.463	98.463	98.333	98.352	98.352	98.259	98.277	98.296	98.741	98.741	98.703	98.722	98.703	98.703	98.184	98.184	98.184	98.184	98.184	98.184
L. petauri	R21-74 AL-1	68.46	68.755	68.774	68.466	70.432	70.421	70.372	70.402	70.482	70.484	70.484	70.484	98.315	98.406	98.352	98.24	98.277	98.277	98.277	98.277	98.277	98.277	98.426	98.5	98.555	98.296	98	98.426	98.426	98.426	98.296	98.315	98.315	98.222	98.24	98.259	98.703	98.703	98.666	98.685	98.666	98.666	98.147	98.147	98.147	98.147	98.147	98.147
L. petauri	Y35-2	68.46	68.755	68.774	68.466	70.45	70.439	70.391	70.421	70.501	70.503	70.503	70.503	98.333	98.425	98.37	98.259	98.296	98.296	98.296	98.296	98.296	98.296	98.444	98.518	98.574	98.315	98.018	98.444	98.444	98.444	98.315	98.333	98.333	98.24	98.259	98.277	98.722	98.722	98.685	98.703	98.685	98.685	98.165	98.165	98.165	98.165	98.165	98.165
L. petauri	Lg-ilsanpaik-gs201105	68.46	68.755	68.774	68.466	70.432	70.421	70.372	70.402	70.482	70.484	70.484	70.484	98.315	98.406	98.352	98.24	98.277	98.277	98.277	98.277	98.277	98.277	98.426	98.5	98.555	98.296	98	98.426	98.426	98.426	98.296	98.315	98.315	98.222	98.24	98.259	98.703	98.703	98.666	98.685	98.666	98.666	98.147	98.147	98.147	98.147	98.147	98.147
L. petauri	Y20	68.46	68.755	68.774	68.466	70.432	70.421	70.372	70.402	70.482	70.484	70.484	70.484	98.315	98.406	98.352	98.24	98.277	98.277	98.277	98.277	98.277	98.277	98.426	98.5	98.555	98.296	98	98.426	98.426	98.426	98.296	98.315	98.315	98.222	98.24	98.259	98.703	98.703	98.666	98.685	98.666	98.666	98.147	98.147	98.147	98.147	98.147	98.147
L. petauri	Y60-2	68.46	68.755	68.774	68.466	70.432	70.421	70.372	70.402	70.482	70.484	70.484	70.484	98.315	98.406	98.352	98.24	98.277	98.277	98.277	98.277	98.277	98.277	98.426	98.5	98.555	98.296	98	98.426	98.426	98.426	98.296	98.315	98.315	98.222	98.24	98.259	98.703	98.703	98.666	98.685	98.666	98.666	98.147	98.147	98.147	98.147	98.147	98.147
L. petauri	Fecal-622	68.46	68.755	68.774	68.466	70.45	70.477	70.428	70.421	70.501	70.503	70.503	70.503	98.333	98.425	98.37	98.259	98.296	98.296	98.296	98.296	98.296	98.296	98.444	98.518	98.574	98.315	98.018	98.444	98.444	98.444	98.315	98.333	98.333	98.24	98.259	98.277	98.722	98.722	98.685	98.703	98.685	98.685	98.165	98.165	98.165	98.165	98.165	98.165
L. petauri	Fecal-186	68.46	68.755	68.774	68.466	70.394	70.421	70.372	70.365	70.445	70.447	70.447	70.447	98.333	98.425	98.37	98.259	98.296	98.296	98.296	98.296	98.296	98.296	98.444	98.518	98.574	98.315	98.018	98.444	98.444	98.444	98.315	98.333	98.333	98.24	98.259	98.277	98.722	98.722	98.685	98.703	98.685	98.685	98.165	98.165	98.165	98.165	98.165	98.165
L. petauri	Fecal-719	68.46	68.755	68.774	68.466	70.394	70.421	70.372	70.365	70.445	70.447	70.447	70.447	98.333	98.425	98.37	98.259	98.296	98.296	98.296	98.296	98.296	98.296	98.444	98.518	98.574	98.315	98.018	98.444	98.444	98.444	98.315	98.333	98.333	98.24	98.259	98.277	98.722	98.722	98.685	98.703	98.685	98.685	98.165	98.165	98.165	98.165	98.165	98.165
L. petauri	CF11	68.46	68.755	68.774	68.466	70.394	70.421	70.372	70.365	70.445	70.447	70.447	70.447	98.333	98.425	98.37	98.259	98.296	98.296	98.296	98.296	98.296	98.296	98.444	98.518	98.574	98.315	98.018	98.444	98.444	98.444	98.315	98.333	98.333	98.24	98.259	98.277	98.722	98.722	98.685	98.703	98.685	98.685	98.165	98.165	98.165	98.165	98.165	98.165
L. petauri	Fecal-378	68.46	68.755	68.774	68.466	70.376	70.402	70.354	70.346	70.426	70.428	70.428	70.428	98.333	98.425	98.37	98.259	98.296	98.296	98.296	98.296	98.296	98.296	98.444	98.518	98.574	98.315	98.018	98.444	98.444	98.444	98.315	98.333	98.333	98.24	98.259	98.277	98.722	98.722	98.685	98.703	98.685	98.685	98.165	98.165	98.165	98.165	98.165	98.165
L. petauri	Fecal-320	68.46	68.755	68.774	68.466	70.413	70.439	70.391	70.383	70.463	70.466	70.466	70.466	98.333	98.425	98.37	98.259	98.296	98.296	98.296	98.296	98.296	98.296	98.444	98.556	98.611	98.352	98.055	98.481	98.481	98.481	98.352	98.37	98.333	98.24	98.259	98.277	98.722	98.722	98.685	98.703	98.685	98.685	98.165	98.165	98.165	98.165	98.165	98.165
L. petauri	16DB44798	68.46	68.755	68.774	68.466	70.376	70.402	70.354	70.346	70.426	70.428	70.428	70.428	98.333	98.425	98.37	98.259	98.296	98.296	98.296	98.296	98.296	98.296	98.444	98.518	98.574	98.315	98.018	98.444	98.444	98.444	98.315	98.333	98.333	98.24	98.259	98.277	98.722	98.722	98.685	98.703	98.685	98.685	98.165	98.165	98.165	98.165	98.165	98.165
L. petauri	Sashimi-1669	68.46	68.755	68.774	68.466	70.394	70.421	70.372	70.365	70.445	70.447	70.447	70.447	98.352	98.443	98.389	98.277	98.315	98.315	98.315	98.315	98.315	98.315	98.463	98.537	98.592	98.333	98.037	98.463	98.463	98.463	98.333	98.352	98.352	98.259	98.277	98.296	98.741	98.741	98.703	98.722	98.703	98.703	98.184	98.184	98.184	98.184	98.184	98.184
L. petauri	Fecal-912	68.46	68.755	68.774	68.466	70.394	70.421	70.372	70.365	70.445	70.447	70.447	70.447	98.352	98.443	98.389	98.277	98.315	98.315	98.315	98.315	98.315	98.315	98.463	98.537	98.592	98.333	98.037	98.463	98.463	98.463	98.333	98.352	98.352	98.259	98.277	98.296	98.741	98.741	98.703	98.722	98.703	98.703	98.184	98.184	98.184	98.184	98.184	98.184
L. petauri	OPBG_LG3	68.46	68.755	68.774	68.466	70.394	70.421	70.372	70.365	70.445	70.447	70.447	70.447	98.352	98.443	98.389	98.277	98.315	98.315	98.315	98.315	98.315	98.315	98.463	98.537	98.592	98.333	98.037	98.463	98.463	98.463	98.333	98.352	98.352	98.259	98.277	98.296	98.741	98.741	98.703	98.722	98.703	98.703	98.184	98.184	98.184	98.184	98.184	98.184
L. petauri	Fecal-498	68.46	68.755	68.774	68.466	70.394	70.421	70.372	70.365	70.445	70.447	70.447	70.447	98.352	98.443	98.389	98.277	98.315	98.315	98.315	98.315	98.315	98.315	98.463	98.537	98.592	98.333	98.037	98.463	98.463	98.463	98.333	98.352	98.352	98.259	98.277	98.296	98.741	98.741	98.703	98.722	98.703	98.703	98.184	98.184	98.184	98.184	98.184	98.184
L. petauri	Fecal-276	68.46	68.755	68.774	68.466	70.394	70.421	70.372	70.365	70.445	70.447	70.447	70.447	98.352	98.443	98.389	98.277	98.315	98.315	98.315	98.315	98.315	98.315	98.463	98.537	98.592	98.333	98.037	98.463	98.463	98.463	98.333	98.352	98.352	98.259	98.277	98.296	98.741	98.741	98.703	98.722	98.703	98.703	98.184	98.184	98.184	98.184	98.184	98.184
L. petauri	Fecal-600	68.46	68.755	68.774	68.466	70.394	70.421	70.372	70.365	70.445	70.447	70.447	70.447	98.352	98.443	98.389	98.277	98.315	98.315	98.315	98.315	98.315	98.315	98.463	98.537	98.592	98.333	98.037	98.463	98.463	98.463	98.333	98.352	98.352	98.259	98.277	98.296	98.741	98.741	98.703	98.722	98.703	98.703	98.184	98.184	98.184	98.184	98.184	98.184
L. petauri	Sashimi-1077	68.46	68.755	68.774	68.466	70.394	70.421	70.372	70.365	70.445	70.447	70.447	70.447	98.352	98.443	98.389	98.277	98.315	98.315	98.315	98.315	98.315	98.315	98.463	98.537	98.592	98.333	98.037	98.463	98.463	98.463	98.333	98.352	98.352	98.259	98.277	98.296	98.741	98.741	98.703	98.722	98.703	98.703	98.184	98.184	98.184	98.184	98.184	98.184
L. petauri	OPBG_LG2	68.46	68.755	68.774	68.466	70.394	70.421	70.372	70.365	70.445	70.447	70.447	70.447	98.352	98.443	98.389	98.277	98.315	98.315	98.315	98.315	98.315	98.315	98.463	98.537	98.592	98.333	98.037	98.463	98.463	98.463	98.333	98.352	98.352	98.259	98.277	98.296	98.741	98.741	98.703	98.722	98.703	98.703	98.184	98.184	98.184	98.184	98.184	98.184
L. petauri	Fecal-331	68.46	68.755	68.774	68.466	70.394	70.421	70.372	70.365	70.445	70.447	70.447	70.447	98.352	98.443	98.389	98.277	98.315	98.315	98.315	98.315	98.315	98.315	98.463	98.537	98.592	98.333	98.037	98.463	98.463	98.463	98.333	98.352	98.352	98.259	98.277	98.296	98.741	98.741	98.703	98.722	98.703	98.703	98.184	98.184	98.184	98.184	98.184	98.184
L. petauri	Sashimi-1062	68.46	68.755	68.774	68.466	70.394	70.421	70.372	70.365	70.445	70.447	70.447	70.447	98.352	98.443	98.389	98.277	98.315	98.315	98.315	98.315	98.315	98.315	98.463	98.537	98.592	98.333	98.037	98.463	98.463	98.463	98.333	98.352	98.352	98.259	98.277	98.296	98.741	98.741	98.703	98.722	98.703	98.703	98.184	98.184	98.184	98.184	98.184	98.184
L. petauri	OPBG_LG1	68.46	68.755	68.774	68.466	70.394	70.421	70.372	70.365	70.445	70.447	70.447	70.447	98.352	98.443	98.389	98.277	98.315	98.315	98.315	98.315	98.315	98.315	98.463	98.537	98.592	98.333	98.037	98.463	98.463	98.463	98.333	98.352	98.352	98.259	98.277	98.296	98.741	98.741	98.703	98.722	98.703	98.703	98.184	98.184	98.184	98.184	98.184	98.184
L. petauri	L4	68.46	68.755	68.774	68.466	70.394	70.421	70.372	70.365	70.445	70.447	70.447	70.447	98.352	98.443	98.389	98.277	98.315	98.315	98.315	98.315	98.315	98.315	98.463	98.537	98.592	98.333	98.037	98.463	98.463	98.463	98.333	98.352	98.352	98.259	98.277	98.296	98.741	98.741	98.703	98.722	98.703	98.703	98.184	98.184	98.184	98.184	98.184	98.184
L. petauri	LG1074	68.46	68.755	68.774	68.466	70.394	70.421	70.372	70.365	70.445	70.447	70.447	70.447	98.352	98.443	98.389	98.277	98.315	98.315	98.315	98.315	98.315	98.315	98.463	98.537	98.592	98.333	98.037	98.463	98.463	98.463	98.333	98.352	98.352	98.259	98.277	98.296	98.741	98.741	98.703	98.722	98.703	98.703	98.184	98.184	98.184	98.184	98.184	98.184
L. petauri	Fecal-649	68.46	68.755	68.774	68.466	70.394	70.421	70.372	70.365	70.445	70.447	70.447	70.447	98.352	98.443	98.389	98.277	98.315	98.315	98.315	98.315	98.315	98.315	98.463	98.537	98.592	98.333	98.037	98.463	98.463	98.463	98.333	98.352	98.352	98.259	98.277	98.296	98.741	98.741	98.703	98.722	98.703	98.703	98.184	98.184	98.184	98.184	98.184	98.184
L. petauri	Sashimi-1061	68.46	68.755	68.774	68.466	70.394	70.421	70.372	70.365	70.445	70.447	70.447	70.447	98.352	98.443	98.389	98.277	98.315	98.315	98.315	98.315	98.315	98.315	98.463	98.537	98.592	98.333	98.037	98.463	98.463	98.463	98.333	98.352	98.352	98.259	98.277	98.296	98.741	98.741	98.703	98.722	98.703	98.703	98.184	98.184	98.184	98.184	98.184	98.184
L. petauri	Fecal-512	68.46	68.755	68.774	68.466	70.394	70.421	70.372	70.365	70.445	70.447	70.447	70.447	98.352	98.443	98.389	98.277	98.315	98.315	98.315	98.315	98.315	98.315	98.463	98.537	98.592	98.333	98.037	98.463	98.463	98.463	98.333	98.352	98.352	98.259	98.277	98.296	98.741	98.741	98.703	98.722	98.703	98.703	98.184	98.184	98.184	98.184	98.184	98.184
L. petauri	Sashimi-1118	68.46	68.755	68.774	68.466	70.394	70.421	70.372	70.365	70.445	70.447	70.447	70.447	98.352	98.443	98.389	98.277	98.315	98.315	98.315	98.315	98.315	98.315	98.463	98.537	98.592	98.333	98.037	98.463	98.463	98.463	98.333	98.352	98.352	98.259	98.277	98.296	98.741	98.741	98.703	98.722	98.703	98.703	98.184	98.184	98.184	98.184	98.184	98.184
[truncated: 143 more columns]

## Sheet: Table S6
Table S6. Store and origins of food samples tested in this study
Sample	Culture result	Sample description	Store where sample was collected	District location of store	Country origin of food
CutFruit-1739	negative	Ready-to-eat cut fruits	Supermarket 1	Tuen Mun district	not labelled
CutFruit-1740	negative	Ready-to-eat cut fruits	Supermarket 1	Tuen Mun district	not labelled
CutFruit-1766	negative	Ready-to-eat cut fruits	Supermarket 1	Tuen Mun district	not labelled
CutFruit-1767	negative	Ready-to-eat cut fruits	Supermarket 1	Tuen Mun district	not labelled
Sashimi-1658	negative	Sashimi (Amberjack)	Supermarket 1	Tuen Mun district	not labelled
Sashimi-1069	negative	Sashimi (Prawn)	Supermarket 1	Tuen Mun district	not labelled
Sashimi-1657	negative	Sashimi (Prawn)	Supermarket 1	Tuen Mun district	not labelled
Sashimi-1071	negative	Sashimi (Salmon)	Supermarket 1	Tuen Mun district	not labelled
Sashimi-1083	negative	Sashimi (Amberjack)	Supermarket 2	Eastern district	not labelled
Sashimi-1081	negative	Sashimi (Prawn)	Supermarket 2	Eastern district	not labelled
Sashimi-1082	negative	Sashimi (Salmon)	Supermarket 2	Eastern district	not labelled
CutFruit-1733	negative	Ready-to-eat cut fruits	Supermarket 3	Tsuen Wan district	not labelled
CutFruit-1734	negative	Ready-to-eat cut fruits	Supermarket 3	Tsuen Wan district	not labelled
CutFruit-1758	negative	Ready-to-eat cut fruits	Supermarket 3	Tsuen Wan district	not labelled
CutFruit-1763	negative	Ready-to-eat cut fruits	Supermarket 3	Tsuen Wan district	not labelled
CutFruit-1764	negative	Ready-to-eat cut fruits	Supermarket 3	Tsuen Wan district	not labelled
SaladVeg-1755	negative	Salad vegetables	Supermarket 3	Tsuen Wan district	USA
SaladVeg-1783	negative	Salad vegetables	Supermarket 3	Tsuen Wan district	USA
SaladVeg-1784	negative	Salad vegetables	Supermarket 3	Tsuen Wan district	USA
Sashimi-1652	negative	Sashimi (Amberjack)	Supermarket 3	Tsuen Wan district	not labelled
Sashimi-1653	negative	Sashimi (Prawn)	Supermarket 3	Tsuen Wan district	not labelled
Sashimi-1080	L. garvieae	Sashimi (Amberjack)	Supermarket 4	Eastern district	not labelled
Sashimi-1079	L. garvieae	Sashimi (Flounder)	Supermarket 4	Eastern district	not labelled
Sashimi-1077	L. petauri	Sashimi (Prawn)	Supermarket 4	Eastern district	not labelled
Sashimi-1078	negative	Sashimi (Salmon)	Supermarket 4	Eastern district	not labelled
SaladVeg-1727	negative	Salad vegetables	Supermarket 5	Central and Western district	USA
SaladVeg-1728	negative	Salad vegetables	Supermarket 5	Central and Western district	USA
SaladVeg-1729	negative	Salad vegetables	Supermarket 5	Central and Western district	USA
SaladVeg-1730	negative	Salad vegetables	Supermarket 5	Central and Western district	USA
SaladVeg-1753	negative	Salad vegetables	Supermarket 5	Central and Western district	USA
SaladVeg-1754	negative	Salad vegetables	Supermarket 5	Central and Western district	USA
SaladVeg-1785	negative	Salad vegetables	Supermarket 5	Central and Western district	USA
SaladVeg-1786	negative	Salad vegetables	Supermarket 5	Central and Western district	USA
SaladVeg-1787	negative	Salad vegetables	Supermarket 5	Central and Western district	USA
Sashimi-1656	L. garvieae	Sashimi (Amberjack)	Supermarket 5	Central and Western district	not labelled
Sashimi-1051	L. petauri	Sashimi (Prawn)	Supermarket 5	Central and Western district	not labelled
Sashimi-1654	negative	Sashimi (Prawn)	Supermarket 5	Central and Western district	Japan
Sashimi-1716	negative	Sashimi (Prawn)	Supermarket 5	Central and Western district	not labelled
Sashimi-1052	negative	Sashimi (Salmon)	Supermarket 5	Central and Western district	not labelled
Sashimi-1655	negative	Sashimi (Salmon)	Supermarket 5	Central and Western district	not labelled
CutFruit-1768	negative	Ready-to-eat cut fruits	Supermarket 6	Sha Tin district	not labelled
CutFruit-1769	negative	Ready-to-eat cut fruits	Supermarket 6	Sha Tin district	not labelled
SaladVeg-1757	negative	Salad vegetables	Supermarket 6	Sha Tin district	USA
SaladVeg-1791	negative	Salad vegetables	Supermarket 6	Sha Tin district	USA
SaladVeg-1792	negative	Salad vegetables	Supermarket 6	Sha Tin district	USA
SaladVeg-1789	negative	Salad vegetables	Supermarket 7	Wan Chai district	USA
SaladVeg-1790	negative	Salad vegetables	Supermarket 7	Wan Chai district	USA
Sashimi-1091	L. petauri	Sashimi (Amberjack)	Supermarket 7	Wan Chai district	not labelled
Sashimi-1073	negative	Sashimi (Amberjack)	Supermarket 8	Tuen Mun district	not labelled
Sashimi-1072	L. petauri	Sashimi (Salmon)	Supermarket 8	Tuen Mun district	not labelled
Sashimi-1053	negative	Sashimi (Amberjack)	Supermarket 9	Central and Western district	not labelled
Sashimi-1687	negative	Sashimi (Amberjack)	Supermarket 9	Central and Western district	not labelled
Sashimi-1046	L. petauri	Sashimi (Prawn)	Supermarket 9	Central and Western district	not labelled
Sashimi-1689	L. garvieae	Sashimi (Prawn)	Supermarket 9	Central and Western district	not labelled
Sashimi-1047	negative	Sashimi (Salmon)	Supermarket 9	Central and Western district	not labelled
Sashimi-1049	L. petauri	Sashimi (Amberjack)	Supermarket 10	Wan Chai district	not labelled
Sashimi-1048	negative	Sashimi (Prawn)	Supermarket 10	Wan Chai district	not labelled
Sashimi-1050	L. petauri	Sashimi (Salmon)	Supermarket 10	Wan Chai district	not labelled
Sashimi-1092	L. formosensis susbp. formosensis	Sashimi (Amberjack)	Supermarket 11	Wan Chai district	not labelled
Sashimi-1661	L. formosensis susbp. formosensis	Sashimi (Amberjack)	Supermarket 11	Wan Chai district	Japan
Sashimi-1094	L. petauri	Sashimi (Prawn)	Supermarket 11	Wan Chai district	not labelled
Sashimi-1660	negative	Sashimi (Salmon)	Supermarket 11	Wan Chai district	not labelled
SaladVeg-1723	negative	Salad vegetables	Supermarket 12	Tsuen Wan district	USA
SaladVeg-1724	negative	Salad vegetables	Supermarket 12	Tsuen Wan district	USA
SaladVeg-1732	negative	Salad vegetables	Supermarket 13	Sha Tin district	USA
CutFruit-1771	L. petauri	Ready-to-eat cut fruits	Supermarket 14	Central and Western district	not labelled
CutFruit-1735	negative	Ready-to-eat cut fruits	Supermarket 14	Central and Western district	not labelled
CutFruit-1736	negative	Ready-to-eat cut fruits	Supermarket 14	Central and Western district	not labelled
CutFruit-1761	negative	Ready-to-eat cut fruits	Supermarket 14	Central and Western district	not labelled
CutFruit-1770	negative	Ready-to-eat cut fruits	Supermarket 14	Central and Western district	not labelled
CutFruit-1772	negative	Ready-to-eat cut fruits	Supermarket 14	Central and Western district	not labelled
CutFruit-1737	L. garvieae	Ready-to-eat cut fruits	Supermarket 15	Tuen Mun district	not labelled
CutFruit-1738	negative	Ready-to-eat cut fruits	Supermarket 15	Tuen Mun district	not labelled
CutFruit-1765	negative	Ready-to-eat cut fruits	Supermarket 15	Tuen Mun district	not labelled
SaladVeg-1788	negative	Salad vegetables	Supermarket 15	Tuen Mun district	Italy
SaladVeg-1725	L. petauri	Salad vegetables	Supermarket 16	Central and Western district	Thailand
SaladVeg-1756	L. petauri	Salad vegetables	Supermarket 16	Central and Western district	Thailand
SaladVeg-1726	negative	Salad vegetables	Supermarket 16	Central and Western district	Thailand
Sashimi-1650	negative	Sashimi (Salmon)	Supermarket 16	Central and Western district	not labelled
Sashimi-1087	negative	Sashimi (Salmon)	Supermarket 17	Yau Tsim Mong district	Norway
Sashimi-1110	negative	Sashimi (Prawn)	Supermarket 18	Eastern district	not labelled
CutFruit-1741	negative	Ready-to-eat cut fruits	Supermarket 19	Tuen Mun district	not labelled
CutFruit-1742	negative	Ready-to-eat cut fruits	Supermarket 19	Tuen Mun district	not labelled
CutFruit-1759	negative	Ready-to-eat cut fruits	Supermarket 19	Tuen Mun district	not labelled
CutFruit-1760	negative	Ready-to-eat cut fruits	Supermarket 19	Tuen Mun district	Australia
Sashimi-1067	negative	Sashimi (Amberjack)	Supermarket 19	Tuen Mun district	not labelled
Sashimi-1068	negative	Sashimi (Salmon)	Supermarket 19	Tuen Mun district	not labelled
CutFruit-1762	negative	Ready-to-eat cut fruits	Supermarket 20	Sha Tin district	not labelled
Sashimi-1106	negative	Sashimi (Prawn)	Japanese restaurant 1	Yau Tsim Mong district	not labelled
Sashimi-1097	negative	Sashimi (Amberjack)	Japanese restaurant 2	Yau Tsim Mong district	not labelled
Sashimi-1098	negative	Sashimi (Flounder)	Japanese restaurant 2	Yau Tsim Mong district	not labelled
Sashimi-1088	L. garvieae	Sashimi (Amberjack)	Japanese restaurant 3	Yau Tsim Mong district	not labelled
Sashimi-1090	L. garvieae	Sashimi (Prawn)	Japanese restaurant 3	Yau Tsim Mong district	not labelled
Sashimi-1089	negative	Sashimi (Salmon)	Japanese restaurant 3	Yau Tsim Mong district	not labelled
Sashimi-1697	negative	Sashimi (Amberjack)	Japanese restaurant 4	Tuen Mun district	not labelled
Sashimi-1719	negative	Sashimi (Amberjack)	Japanese restaurant 4	Tuen Mun district	not labelled
Sashimi-1070	negative	Sashimi (Prawn)	Japanese restaurant 4	Tuen Mun district	not labelled
Sashimi-1698	negative	Sashimi (Salmon)	Japanese restaurant 4	Tuen Mun district	not labelled
Sashimi-1100	negative	Sashimi (Flounder)	Japanese restaurant 5	Central and Western district	not labelled
Sashimi-1718	negative	Sashimi (Flounder)	Japanese restaurant 5	Central and Western district	not labelled
Sashimi-1691	L. garvieae	Sashimi (Flounder)	Japanese restaurant 6	Central and Western district	not labelled
Sashimi-1099	negative	Sashimi (Flounder)	Japanese restaurant 6	Central and Western district	not labelled
Sashimi-1717	negative	Sashimi (Flounder)	Japanese restaurant 6	Central and Western district	not labelled
Sashimi-1093	L. garvieae	Sashimi (Flounder)	Japanese restaurant 7	Wan Chai district	not labelled
Sashimi-1064	negative	Sashimi (Amberjack)	Japanese restaurant 8	Tsuen Wan district	not labelled
Sashimi-1066	L. petauri	Sashimi (Prawn)	Japanese restaurant 8	Tsuen Wan district	not labelled
Sashimi-1065	L. petauri	Sashimi (Salmon)	Japanese restaurant 8	Tsuen Wan district	not labelled
Sashimi-1115	negative	Sashimi (Amberjack)	Japanese restaurant 9	Yau Tsim Mong district	not labelled
Sashimi-1113	negative	Sashimi (Flounder)	Japanese restaurant 9	Yau Tsim Mong district	not labelled
Sashimi-1664	negative	Sashimi (Flounder)	Japanese restaurant 9	Yau Tsim Mong district	not labelled
Sashimi-1114	negative	Sashimi (Prawn)	Japanese restaurant 9	Yau Tsim Mong district	not labelled
Sashimi-1665	L. formosensis susbp. bovis	Sashimi (Flounder)	Japanese restaurant 10	Yau Tsim Mong district	not labelled
Sashimi-1103	negative	Sashimi (Flounder)	Japanese restaurant 10	Yau Tsim Mong district	not labelled
Sashimi-1666	L. formosensis susbp. bovis	Sashimi (Salmon)	Japanese restaurant 10	Yau Tsim Mong district	Norway
Sashimi-1118	L. petauri	Sashimi (Flounder)	Japanese restaurant 11	Central and Western district	not labelled
Sashimi-1111	L. petauri	Sashimi (Prawn)	Japanese restaurant 12	Eastern district	not labelled
Sashimi-1116	negative	Sashimi (Flounder)	Japanese restaurant 13	Central and Western district	not labelled
Sashimi-1720	negative	Sashimi (Flounder)	Japanese restaurant 13	Central and Western district	not labelled
Sashimi-1721	L. petauri	Sashimi (Prawn)	Japanese restaurant 13	Central and Western district	not labelled
Sashimi-1042	negative	Sashimi (Amberjack)	Japanese restaurant 14	Central and Western district	not labelled
Sashimi-1043	negative	Sashimi (Salmon)	Japanese restaurant 14	Central and Western district	not labelled
Sashimi-1061	L. petauri	Sashimi (Amberjack)	Japanese restaurant 15	Tsuen Wan district	not labelled
Sashimi-1063	L. petauri	Sashimi (Prawn)	Japanese restaurant 15	Tsuen Wan district	not labelled
Sashimi-1062	L. petauri	Sashimi (Salmon)	Japanese restaurant 15	Tsuen Wan district	not labelled
Sashimi-1715	negative	Sashimi (Amberjack)	Japanese restaurant 16	Yau Tsim Mong district	not labelled
Sashimi-1096	L. petauri	Sashimi (Flounder)	Japanese restaurant 16	Sham Shui Po district	not labelled
Sashimi-1714	negative	Sashimi (Flounder)	Japanese restaurant 16	Yau Tsim Mong district	not labelled
Sashimi-1112	L. petauri	Sashimi (Flounder)	Japanese restaurant 17	Tsuen Wan district	not labelled
Sashimi-1034	negative	Sashimi (Amberjack)	Japanese restaurant 18	Central and Western district	not labelled
Sashimi-1117	negative	Sashimi (Flounder)	Japanese restaurant 18	Central and Western district	not labelled
Sashimi-1722	negative	Sashimi (Flounder)	Japanese restaurant 18	Central and Western district	not labelled
Sashimi-1035	L. petauri	Sashimi (Prawn)	Japanese restaurant 18	Central and Western district	not labelled
Sashimi-1033	L. petauri	Sashimi (Salmon)	Japanese restaurant 18	Central and Western district	not labelled
Sashimi-1669	L. petauri	Sashimi (Salmon)	Japanese restaurant 19	Central and Western district	not labelled
Sashimi-1039	negative	Sashimi (Amberjack)	Japanese restaurant 20	Sai Kung district	Japan
Sashimi-1037	negative	Sashimi (Prawn)	Japanese restaurant 20	Sai Kung district	not labelled
Sashimi-1038	L. garvieae	Sashimi (Salmon)	Japanese restaurant 20	Sai Kung district	not labelled
Sashimi-1095	negative	Sashimi (Salmon)	Japanese restaurant 20	Sai Kung district	not labelled
Sashimi-1649	L. formosensis susbp. formosensis	Sashimi (Amberjack)	Japanese restaurant 21	Central and Western district	not labelled
Sashimi-1045	negative	Sashimi (Amberjack)	Japanese restaurant 21	Central and Western district	not labelled
Sashimi-1668	negative	Sashimi (Prawn)	Japanese restaurant 21	Central and Western district	not labelled
Sashimi-1044	L. petauri	Sashimi (Salmon)	Japanese restaurant 21	Central and Western district	not labelled
Sashimi-1651	L. petauri	Sashimi (Amberjack)	Japanese restaurant 22	Kwai Tsing district	not labelled
Sashimi-1688	L. garvieae	Sashimi (Salmon)	Japanese restaurant 23	Central and Western district	not labelled
Sashimi-1662	negative	Sashimi (Prawn)	Japanese restaurant 24	Yau Tsim Mong district	not labelled
Sashimi-1075	negative	Sashimi (Amberjack)	Japanese restaurant 25	Yau Tsim Mong district	not labelled
Sashimi-1076	negative	Sashimi (Prawn)	Japanese restaurant 25	Yau Tsim Mong district	not labelled
Sashimi-1074	negative	Sashimi (Salmon)	Japanese restaurant 25	Yau Tsim Mong district	not labelled
Sashimi-1031	L. formosensis susbp. formosensis	Sashimi (Flounder)	Japanese restaurant 26	Wan Chai district	not labelled
Sashimi-1032	L. garvieae	Sashimi (Prawn)	Japanese restaurant 26	Wan Chai district	not labelled
Sashimi-1030	negative	Sashimi (Salmon)	Japanese restaurant 26	Wan Chai district	not labelled
Sashimi-1109	negative	Sashimi (Amberjack)	Japanese restaurant 27	Southern district	not labelled
Sashimi-1108	negative	Sashimi (Flounder)	Japanese restaurant 28	Tuen Mun district	not labelled
Sashimi-1107	negative	Sashimi (Prawn)	Japanese restaurant 28	Tuen Mun district	not labelled
Sashimi-1667	L. petauri	Sashimi (Flounder)	Japanese restaurant 29	Yau Tsim Mong district	not labelled
Sashimi-1102	negative	Sashimi (Flounder)	Japanese restaurant 29	Yau Tsim Mong district	not labelled
Sashimi-1683	negative	Sashimi (Amberjack)	Japanese restaurant 30	Tsuen Wan district	not labelled
Sashimi-1682	negative	Sashimi (Flounder)	Japanese restaurant 30	Tsuen Wan district	not labelled
Sashimi-1085	L. petauri	Sashimi (Amberjack)	Japanese restaurant 31	Tsuen Wan district	not labelled
Sashimi-1086	negative	Sashimi (Flounder)	Japanese restaurant 31	Tsuen Wan district	not labelled
Sashimi-1680	negative	Sashimi (Flounder)	Japanese restaurant 31	Tsuen Wan district	not labelled
Sashimi-1681	negative	Sashimi (Prawn)	Japanese restaurant 31	Tsuen Wan district	not labelled
Sashimi-1084	L. petauri	Sashimi (Salmon)	Japanese restaurant 31	Tsuen Wan district	not labelled
Sashimi-1713	negative	Sashimi (Amberjack)	Japanese restaurant 32	Yau Tsim Mong district	not labelled
Sashimi-1104	negative	Sashimi (Flounder)	Japanese restaurant 32	Yau Tsim Mong district	not labelled
Sashimi-1712	negative	Sashimi (Flounder)	Japanese restaurant 32	Yau Tsim Mong district	not labelled
